# Supplementary material for: PA28αβ overexpression enhances learning and memory of female mice without inducing 20S proteasome activity
Source: BMC Neurosci. 2018 Nov 6;19:70. doi: 10.1186/s12868-018-0468-2 (PMC6218978; doi:10.1186/s12868-018-0468-2)
Supplement: Supplementary file 10 — Additional file 10. The raw data used to produce Fig. 4a and 4c. [file 12868_2018_468_MOESM10_ESM.xlsx]

## Sheet: raw data
Plate	Repeat	Well	Type	Time	Copy of Umbelliferone (1.0s) (Counts)
1	1	A01	M	00:00:15.910000	192010
1	1	A02	M	00:00:17.180000	188723		Well plan:
1	1	A03	M	00:00:18.450000	164110				1	2	3	4	5	6	7	8	9	10	11	12
1	1	A04	M	00:00:19.720000	168043				228	267	230	268	341	270	384	50P2f	35P2c	AMC Standard
1	1	A05	M	00:00:20.990000	167476		A	PA28-20S										0	0
1	1	A06	M	00:00:22.270000	170805		B	PA28-20S										5	5
1	1	A07	M	00:00:23.540000	168608		C	PA28-20S										10	10
1	1	A08	M	00:00:24.810000	147422		D	Epox+PA28-20S										20	20
1	1	A09	M	00:00:26.080000	112513		E	20S										35	35
1	1	A10	M	00:00:27.350000	10402		F	20S										50	50
1	1	A11	M	00:00:28.620000	10502		G	20S										75	75
1	1	A12	M	00:00:29.900000	11716		H	Epox+20S										100	100
1	1	B01	M	00:00:33.600000	187313
1	1	B02	M	00:00:34.880000	174440
1	1	B03	M	00:00:36.150000	163339
1	1	B04	M	00:00:37.420000	169166
1	1	B05	M	00:00:38.690000	162950
1	1	B06	M	00:00:39.960000	175804
1	1	B07	M	00:00:41.230000	170178
1	1	B08	M	00:00:42.510000	186030
1	1	B09	M	00:00:43.780000	130809
1	1	B10	M	00:00:45.050000	1486198
1	1	B11	M	00:00:46.320000	1471136
1	1	B12	M	00:00:47.600000	11866
1	1	C01	M	00:00:51.300000	184419
1	1	C02	M	00:00:52.580000	174498
1	1	C03	M	00:00:53.850000	158461
1	1	C04	M	00:00:55.120000	169593
1	1	C05	M	00:00:56.390000	167081
1	1	C06	M	00:00:57.660000	172528
1	1	C07	M	00:00:58.930000	164709
1	1	C08	M	00:01:00.210000	182971
1	1	C09	M	00:01:01.480000	122603
1	1	C10	M	00:01:02.750000	2844657
1	1	C11	M	00:01:04.020000	2853304
1	1	C12	M	00:01:05.300000	11730
1	1	D01	M	00:01:09	126884
1	1	D02	M	00:01:10.280000	105403
1	1	D03	M	00:01:11.550000	129477
1	1	D04	M	00:01:12.820000	116942
1	1	D05	M	00:01:14.090000	141994
1	1	D06	M	00:01:15.360000	105940
1	1	D07	M	00:01:16.630000	110979
1	1	D08	M	00:01:17.910000	151460
1	1	D09	M	00:01:19.180000	142301
1	1	D10	M	00:01:20.450000	5477692
1	1	D11	M	00:01:21.720000	5597122
1	1	D12	M	00:01:22.990000	11836
1	1	E01	M	00:01:26.700000	107355
1	1	E02	M	00:01:27.980000	105357
1	1	E03	M	00:01:29.250000	112030
1	1	E04	M	00:01:30.520000	106642
1	1	E05	M	00:01:31.790000	109215
1	1	E06	M	00:01:33.060000	111436
1	1	E07	M	00:01:34.330000	116029
1	1	E08	M	00:01:35.600000	152650
1	1	E09	M	00:01:36.880000	150170
1	1	E10	M	00:01:38.150000	8836473
1	1	E11	M	00:01:39.420000	8820760
1	1	E12	M	00:01:40.690000	11496
1	1	F01	M	00:01:44.400000	109045
1	1	F02	M	00:01:45.680000	109876
1	1	F03	M	00:01:46.950000	122460
1	1	F04	M	00:01:48.220000	109393
1	1	F05	M	00:01:49.490000	106374
1	1	F06	M	00:01:50.760000	108729
1	1	F07	M	00:01:52.040000	111852
1	1	F08	M	00:01:53.310000	163293
1	1	F09	M	00:01:54.580000	121501
1	1	F10	M	00:01:55.850000	11860861
1	1	F11	M	00:01:57.120000	11783194
1	1	F12	M	00:01:58.400000	11362
1	1	G01	M	00:02:02.110000	110513
1	1	G02	M	00:02:03.380000	109015
1	1	G03	M	00:02:04.650000	114391
1	1	G04	M	00:02:05.920000	103195
1	1	G05	M	00:02:07.190000	104870
1	1	G06	M	00:02:08.470000	108979
1	1	G07	M	00:02:09.740000	118934
1	1	G08	M	00:02:11.010000	166939
1	1	G09	M	00:02:12.280000	155364
1	1	G10	M	00:02:13.550000	15967185
1	1	G11	M	00:02:14.830000	15885631
1	1	G12	M	00:02:16.100000	11460
1	1	H01	M	00:02:19.810000	95629
1	1	H02	M	00:02:21.080000	104118
1	1	H03	M	00:02:22.350000	108136
1	1	H04	M	00:02:23.620000	111770
1	1	H05	M	00:02:24.900000	105283
1	1	H06	M	00:02:26.170000	122751
1	1	H07	M	00:02:27.440000	115883
1	1	H08	M	00:02:28.710000	101449
1	1	H09	M	00:02:29.980000	121161
1	1	H10	M	00:02:31.260000	19175966
1	1	H11	M	00:02:32.530000	19129502
1	1	H12	M	00:02:33.800000	10950
1	2	A01	M	00:07:42.390000	297152
1	2	A02	M	00:07:43.660000	274758
1	2	A03	M	00:07:44.930000	222102
1	2	A04	M	00:07:46.200000	243698
1	2	A05	M	00:07:47.480000	237303
1	2	A06	M	00:07:48.750000	255139
1	2	A07	M	00:07:50.020000	239813
1	2	A08	M	00:07:51.290000	227077
1	2	A09	M	00:07:52.560000	118780
1	2	A10	M	00:07:53.840000	9786
1	2	A11	M	00:07:55.110000	9932
1	2	A12	M	00:07:56.380000	11446
1	2	B01	M	00:08:00.090000	271008
1	2	B02	M	00:08:01.360000	251038
1	2	B03	M	00:08:02.630000	227879
1	2	B04	M	00:08:03.900000	239075
1	2	B05	M	00:08:05.170000	223361
1	2	B06	M	00:08:06.450000	258724
1	2	B07	M	00:08:07.720000	234610
1	2	B08	M	00:08:08.990000	288688
1	2	B09	M	00:08:10.260000	132974
1	2	B10	M	00:08:11.530000	1456928
1	2	B11	M	00:08:12.810000	1447091
1	2	B12	M	00:08:14.080000	11318
1	2	C01	M	00:08:17.790000	289921
1	2	C02	M	00:08:19.060000	257025
1	2	C03	M	00:08:20.330000	219488
1	2	C04	M	00:08:21.600000	241376
1	2	C05	M	00:08:22.880000	235797
1	2	C06	M	00:08:24.150000	258712
1	2	C07	M	00:08:25.420000	225277
1	2	C08	M	00:08:26.690000	296892
1	2	C09	M	00:08:27.960000	124709
1	2	C10	M	00:08:29.230000	2793975
1	2	C11	M	00:08:30.510000	2794979
1	2	C12	M	00:08:31.780000	11212
1	2	D01	M	00:08:35.490000	126177
1	2	D02	M	00:08:36.760000	103241
1	2	D03	M	00:08:38.030000	119551
1	2	D04	M	00:08:39.300000	111267
1	2	D05	M	00:08:40.580000	134210
1	2	D06	M	00:08:41.850000	60698
1	2	D07	M	00:08:43.120000	73374
1	2	D08	M	00:08:44.390000	138371
1	2	D09	M	00:08:45.660000	129375
1	2	D10	M	00:08:46.930000	5387256
1	2	D11	M	00:08:48.210000	5521516
1	2	D12	M	00:08:49.480000	11602
1	2	E01	M	00:08:53.190000	96716
1	2	E02	M	00:08:54.460000	99947
1	2	E03	M	00:08:55.730000	102540
1	2	E04	M	00:08:57	99583
1	2	E05	M	00:08:58.270000	99006
1	2	E06	M	00:08:59.540000	101149
1	2	E07	M	00:09:00.820000	99279
1	2	E08	M	00:09:02.090000	145647
1	2	E09	M	00:09:03.360000	145720
1	2	E10	M	00:09:04.630000	8702260
1	2	E11	M	00:09:05.900000	8672838
1	2	E12	M	00:09:07.180000	11104
1	2	F01	M	00:09:10.880000	98500
1	2	F02	M	00:09:12.160000	102202
1	2	F03	M	00:09:13.430000	106558
1	2	F04	M	00:09:14.700000	102340
1	2	F05	M	00:09:15.970000	98878
1	2	F06	M	00:09:17.240000	98682
1	2	F07	M	00:09:18.510000	99841
1	2	F08	M	00:09:19.790000	167285
1	2	F09	M	00:09:21.060000	121523
1	2	F10	M	00:09:22.330000	11698964
1	2	F11	M	00:09:23.600000	11604955
1	2	F12	M	00:09:24.880000	11038
1	2	G01	M	00:09:28.590000	96800
1	2	G02	M	00:09:29.860000	101361
1	2	G03	M	00:09:31.130000	100926
1	2	G04	M	00:09:32.400000	100808
1	2	G05	M	00:09:33.670000	96240
1	2	G06	M	00:09:34.940000	98634
1	2	G07	M	00:09:36.220000	103956
1	2	G08	M	00:09:37.490000	170679
1	2	G09	M	00:09:38.760000	149842
1	2	G10	M	00:09:40.030000	15775726
1	2	G11	M	00:09:41.300000	15658030
1	2	G12	M	00:09:42.580000	11052
1	2	H01	M	00:09:46.290000	90044
1	2	H02	M	00:09:47.560000	92042
1	2	H03	M	00:09:48.830000	94114
1	2	H04	M	00:09:50.100000	93021
1	2	H05	M	00:09:51.370000	92895
1	2	H06	M	00:09:52.650000	96274
1	2	H07	M	00:09:53.920000	92056
1	2	H08	M	00:09:55.190000	90326
1	2	H09	M	00:09:56.460000	118027
1	2	H10	M	00:09:57.730000	18960474
1	2	H11	M	00:09:59.010000	18950822
1	2	H12	M	00:10:00.280000	10866
1	3	A01	M	00:15:08.860000	415569
1	3	A02	M	00:15:10.130000	385937
1	3	A03	M	00:15:11.400000	322659
1	3	A04	M	00:15:12.670000	366675
1	3	A05	M	00:15:13.950000	353724
1	3	A06	M	00:15:15.220000	379534
1	3	A07	M	00:15:16.490000	349391
1	3	A08	M	00:15:17.760000	364089
1	3	A09	M	00:15:19.030000	144155
1	3	A10	M	00:15:20.300000	9436
1	3	A11	M	00:15:21.580000	9512
1	3	A12	M	00:15:22.850000	11482
1	3	B01	M	00:15:26.560000	373977
1	3	B02	M	00:15:27.830000	369718
1	3	B03	M	00:15:29.100000	333936
1	3	B04	M	00:15:30.370000	336675
1	3	B05	M	00:15:31.640000	327411
1	3	B06	M	00:15:32.910000	388541
1	3	B07	M	00:15:34.190000	307459
1	3	B08	M	00:15:35.460000	452537
1	3	B09	M	00:15:36.730000	161758
1	3	B10	M	00:15:38	1447081
1	3	B11	M	00:15:39.280000	1431164
1	3	B12	M	00:15:40.550000	11466
1	3	C01	M	00:15:44.260000	434421
1	3	C02	M	00:15:45.530000	379560
1	3	C03	M	00:15:46.800000	317719
1	3	C04	M	00:15:48.070000	356612
1	3	C05	M	00:15:49.340000	344353
1	3	C06	M	00:15:50.610000	387324
1	3	C07	M	00:15:51.890000	321829
1	3	C08	M	00:15:53.160000	463696
1	3	C09	M	00:15:54.430000	153353
1	3	C10	M	00:15:55.700000	2763274
1	3	C11	M	00:15:56.970000	2769447
1	3	C12	M	00:15:58.250000	11234
1	3	D01	M	00:16:01.960000	162495
1	3	D02	M	00:16:03.230000	216265
1	3	D03	M	00:16:04.500000	107972
1	3	D04	M	00:16:05.770000	96608
1	3	D05	M	00:16:07.040000	110777
1	3	D06	M	00:16:08.310000	64242
1	3	D07	M	00:16:09.590000	77696
1	3	D08	M	00:16:10.860000	136973
1	3	D09	M	00:16:12.130000	128604
1	3	D10	M	00:16:13.400000	5344044
1	3	D11	M	00:16:14.670000	5480734
1	3	D12	M	00:16:15.950000	11208
1	3	E01	M	00:16:19.650000	98500
1	3	E02	M	00:16:20.930000	100892
1	3	E03	M	00:16:22.200000	100934
1	3	E04	M	00:16:23.470000	102432
1	3	E05	M	00:16:24.740000	100460
1	3	E06	M	00:16:26.010000	99877
1	3	E07	M	00:16:27.290000	99767
1	3	E08	M	00:16:28.560000	157678
1	3	E09	M	00:16:29.830000	156239
1	3	E10	M	00:16:31.100000	8636113
1	3	E11	M	00:16:32.380000	8602150
1	3	E12	M	00:16:33.650000	11058
1	3	F01	M	00:16:37.360000	99275
1	3	F02	M	00:16:38.630000	101579
1	3	F03	M	00:16:39.900000	103259
1	3	F04	M	00:16:41.170000	103575
1	3	F05	M	00:16:42.440000	100998
1	3	F06	M	00:16:43.710000	99453
1	3	F07	M	00:16:44.990000	100604
1	3	F08	M	00:16:46.260000	183472
1	3	F09	M	00:16:47.530000	129848
1	3	F10	M	00:16:48.800000	11603522
1	3	F11	M	00:16:50.080000	11497146
1	3	F12	M	00:16:51.350000	10982
1	3	G01	M	00:16:55.060000	98904
1	3	G02	M	00:16:56.330000	102244
1	3	G03	M	00:16:57.600000	101399
1	3	G04	M	00:16:58.870000	102128
1	3	G05	M	00:17:00.140000	98426
1	3	G06	M	00:17:01.420000	99287
1	3	G07	M	00:17:02.690000	99919
1	3	G08	M	00:17:03.960000	190204
1	3	G09	M	00:17:05.230000	162658
1	3	G10	M	00:17:06.500000	15638438
1	3	G11	M	00:17:07.780000	15536439
1	3	G12	M	00:17:09.050000	11192
1	3	H01	M	00:17:12.760000	90000
1	3	H02	M	00:17:14.030000	91031
1	3	H03	M	00:17:15.300000	90136
1	3	H04	M	00:17:16.580000	90354
1	3	H05	M	00:17:17.850000	91533
1	3	H06	M	00:17:19.120000	93962
1	3	H07	M	00:17:20.390000	90613
1	3	H08	M	00:17:21.660000	104528
1	3	H09	M	00:17:22.930000	113442
1	3	H10	M	00:17:24.210000	18845780
1	3	H11	M	00:17:25.480000	18865102
1	3	H12	M	00:17:26.750000	10688
1	4	A01	M	00:22:35.340000	520273
1	4	A02	M	00:22:36.610000	469429
1	4	A03	M	00:22:37.880000	415848
1	4	A04	M	00:22:39.160000	487676
1	4	A05	M	00:22:40.430000	471285
1	4	A06	M	00:22:41.700000	489501
1	4	A07	M	00:22:42.970000	449232
1	4	A08	M	00:22:44.240000	510354
1	4	A09	M	00:22:45.510000	176207
1	4	A10	M	00:22:46.790000	9658
1	4	A11	M	00:22:48.060000	9650
1	4	A12	M	00:22:49.330000	11472
1	4	B01	M	00:22:53.040000	468044
1	4	B02	M	00:22:54.310000	486008
1	4	B03	M	00:22:55.580000	427132
1	4	B04	M	00:22:56.860000	443692
1	4	B05	M	00:22:58.130000	432778
1	4	B06	M	00:22:59.400000	507757
1	4	B07	M	00:23:00.670000	396372
1	4	B08	M	00:23:01.940000	625037
1	4	B09	M	00:23:03.210000	201380
1	4	B10	M	00:23:04.490000	1436958
1	4	B11	M	00:23:05.760000	1417343
1	4	B12	M	00:23:07.030000	11314
1	4	C01	M	00:23:10.740000	502143
1	4	C02	M	00:23:12.010000	503076
1	4	C03	M	00:23:13.280000	417090
1	4	C04	M	00:23:14.560000	474274
1	4	C05	M	00:23:15.830000	454219
1	4	C06	M	00:23:17.100000	505719
1	4	C07	M	00:23:18.370000	413878
1	4	C08	M	00:23:19.640000	639415
1	4	C09	M	00:23:20.920000	190399
1	4	C10	M	00:23:22.190000	2740987
1	4	C11	M	00:23:23.460000	2751989
1	4	C12	M	00:23:24.730000	11340
1	4	D01	M	00:23:28.440000	176573
1	4	D02	M	00:23:29.720000	226857
1	4	D03	M	00:23:30.990000	116371
1	4	D04	M	00:23:32.260000	152848
1	4	D05	M	00:23:33.530000	163259
1	4	D06	M	00:23:34.800000	68141
1	4	D07	M	00:23:36.070000	187441
1	4	D08	M	00:23:37.350000	136499
1	4	D09	M	00:23:38.620000	131153
1	4	D10	M	00:23:39.890000	5328454
1	4	D11	M	00:23:41.160000	5433350
1	4	D12	M	00:23:42.440000	11364
1	4	E01	M	00:23:46.140000	102670
1	4	E02	M	00:23:47.420000	105013
1	4	E03	M	00:23:48.690000	104921
1	4	E04	M	00:23:49.960000	106784
1	4	E05	M	00:23:51.230000	103479
1	4	E06	M	00:23:52.500000	103435
1	4	E07	M	00:23:53.780000	99675
1	4	E08	M	00:23:55.050000	171603
1	4	E09	M	00:23:56.320000	122507
1	4	E10	M	00:23:57.590000	8590230
1	4	E11	M	00:23:58.860000	8557785
1	4	E12	M	00:24:00.130000	11138
1	4	F01	M	00:24:03.840000	102336
1	4	F02	M	00:24:05.120000	105273
1	4	F03	M	00:24:06.390000	102810
1	4	F04	M	00:24:07.660000	106324
1	4	F05	M	00:24:08.930000	103817
1	4	F06	M	00:24:10.200000	103205
1	4	F07	M	00:24:11.480000	101913
1	4	F08	M	00:24:12.750000	203556
1	4	F09	M	00:24:14.020000	140031
1	4	F10	M	00:24:15.290000	11534787
1	4	F11	M	00:24:16.560000	11393630
1	4	F12	M	00:24:17.840000	11146
1	4	G01	M	00:24:21.550000	102462
1	4	G02	M	00:24:22.820000	106024
1	4	G03	M	00:24:24.090000	104110
1	4	G04	M	00:24:25.360000	105988
1	4	G05	M	00:24:26.630000	101441
1	4	G06	M	00:24:27.910000	101931
1	4	G07	M	00:24:29.180000	102564
1	4	G08	M	00:24:30.450000	157988
1	4	G09	M	00:24:31.720000	173644
1	4	G10	M	00:24:32.990000	15563029
1	4	G11	M	00:24:34.270000	15454964
1	4	G12	M	00:24:35.540000	11166
1	4	H01	M	00:24:39.250000	89640
1	4	H02	M	00:24:40.520000	90679
1	4	H03	M	00:24:41.790000	90811
1	4	H04	M	00:24:43.060000	90216
1	4	H05	M	00:24:44.330000	90743
1	4	H06	M	00:24:45.610000	93507
1	4	H07	M	00:24:46.880000	89874
1	4	H08	M	00:24:48.150000	138289
1	4	H09	M	00:24:49.420000	108566
1	4	H10	M	00:24:50.700000	18847342
1	4	H11	M	00:24:51.970000	18728554
1	4	H12	M	00:24:53.240000	10674
1	5	A01	M	00:30:01.820000	619776
1	5	A02	M	00:30:03.090000	581361
1	5	A03	M	00:30:04.360000	514331
1	5	A04	M	00:30:05.640000	561272
1	5	A05	M	00:30:06.910000	566610
1	5	A06	M	00:30:08.180000	588870
1	5	A07	M	00:30:09.450000	547997
1	5	A08	M	00:30:10.730000	652491
1	5	A09	M	00:30:12	209042
1	5	A10	M	00:30:13.270000	9730
1	5	A11	M	00:30:14.540000	9850
1	5	A12	M	00:30:15.810000	11256
1	5	B01	M	00:30:19.520000	556626
1	5	B02	M	00:30:20.790000	594797
1	5	B03	M	00:30:22.070000	524508
1	5	B04	M	00:30:23.340000	526749
1	5	B05	M	00:30:24.610000	534548
1	5	B06	M	00:30:25.880000	615665
1	5	B07	M	00:30:27.150000	480766
1	5	B08	M	00:30:28.430000	781846
1	5	B09	M	00:30:29.700000	246355
1	5	B10	M	00:30:30.970000	1416603
1	5	B11	M	00:30:32.240000	1406005
1	5	B12	M	00:30:33.520000	11600
1	5	C01	M	00:30:37.220000	597131
1	5	C02	M	00:30:38.500000	555520
1	5	C03	M	00:30:39.770000	514170
1	5	C04	M	00:30:41.040000	587848
1	5	C05	M	00:30:42.310000	560035
1	5	C06	M	00:30:43.590000	614617
1	5	C07	M	00:30:44.860000	504153
1	5	C08	M	00:30:46.130000	786381
1	5	C09	M	00:30:47.400000	234711
1	5	C10	M	00:30:48.670000	2719498
1	5	C11	M	00:30:49.950000	2723852
1	5	C12	M	00:30:51.220000	11220
1	5	D01	M	00:30:54.930000	199166
1	5	D02	M	00:30:56.200000	210391
1	5	D03	M	00:30:57.470000	131786
1	5	D04	M	00:30:58.740000	174850
1	5	D05	M	00:31:00.020000	185361
1	5	D06	M	00:31:01.290000	76419
1	5	D07	M	00:31:02.560000	222461
1	5	D08	M	00:31:03.830000	137500
1	5	D09	M	00:31:05.100000	135341
1	5	D10	M	00:31:06.370000	5278307
1	5	D11	M	00:31:07.650000	5388429
1	5	D12	M	00:31:08.920000	11426
1	5	E01	M	00:31:12.630000	106562
1	5	E02	M	00:31:13.900000	109998
1	5	E03	M	00:31:15.170000	108336
1	5	E04	M	00:31:16.440000	110787
1	5	E05	M	00:31:17.710000	107091
1	5	E06	M	00:31:18.990000	106320
1	5	E07	M	00:31:20.260000	102842
1	5	E08	M	00:31:21.530000	187932
1	5	E09	M	00:31:22.800000	127857
1	5	E10	M	00:31:24.070000	8546818
1	5	E11	M	00:31:25.350000	8532165
1	5	E12	M	00:31:26.620000	11064
1	5	F01	M	00:31:30.330000	107437
1	5	F02	M	00:31:31.600000	108080
1	5	F03	M	00:31:32.870000	106602
1	5	F04	M	00:31:34.140000	110456
1	5	F05	M	00:31:35.420000	106959
1	5	F06	M	00:31:36.690000	107009
1	5	F07	M	00:31:37.960000	105557
1	5	F08	M	00:31:39.230000	218117
1	5	F09	M	00:31:40.500000	151510
1	5	F10	M	00:31:41.770000	11429512
1	5	F11	M	00:31:43.050000	11315289
1	5	F12	M	00:31:44.320000	11222
1	5	G01	M	00:31:48.030000	106000
1	5	G02	M	00:31:49.300000	110801
1	5	G03	M	00:31:50.570000	107884
1	5	G04	M	00:31:51.840000	109399
1	5	G05	M	00:31:53.120000	105209
1	5	G06	M	00:31:54.390000	104682
1	5	G07	M	00:31:55.660000	105837
1	5	G08	M	00:31:56.930000	165160
1	5	G09	M	00:31:58.200000	187808
1	5	G10	M	00:31:59.480000	15471866
1	5	G11	M	00:32:00.750000	15356902
1	5	G12	M	00:32:02.020000	11280
1	5	H01	M	00:32:05.730000	90813
1	5	H02	M	00:32:07	90108
1	5	H03	M	00:32:08.280000	89958
1	5	H04	M	00:32:09.550000	89902
1	5	H05	M	00:32:10.820000	91387
1	5	H06	M	00:32:12.090000	94330
1	5	H07	M	00:32:13.360000	90352
1	5	H08	M	00:32:14.630000	133002
1	5	H09	M	00:32:15.910000	113972
1	5	H10	M	00:32:17.180000	18692052
1	5	H11	M	00:32:18.450000	18616620
1	5	H12	M	00:32:19.720000	11102
1	6	A01	M	00:37:28.310000	725331
1	6	A02	M	00:37:29.580000	695897
1	6	A03	M	00:37:30.850000	612433
1	6	A04	M	00:37:32.130000	668722
1	6	A05	M	00:37:33.400000	679029
1	6	A06	M	00:37:34.670000	691385
1	6	A07	M	00:37:35.940000	651974
1	6	A08	M	00:37:37.210000	787718
1	6	A09	M	00:37:38.480000	243129
1	6	A10	M	00:37:39.760000	9724
1	6	A11	M	00:37:41.030000	9684
1	6	A12	M	00:37:42.300000	11320
1	6	B01	M	00:37:46.010000	646849
1	6	B02	M	00:37:47.280000	657234
1	6	B03	M	00:37:48.550000	617736
1	6	B04	M	00:37:49.830000	623701
1	6	B05	M	00:37:51.100000	635134
1	6	B06	M	00:37:52.370000	718530
1	6	B07	M	00:37:53.640000	569118
1	6	B08	M	00:37:54.910000	929098
1	6	B09	M	00:37:56.190000	290719
1	6	B10	M	00:37:57.460000	1406970
1	6	B11	M	00:37:58.730000	1395467
1	6	B12	M	00:38:00	11586
1	6	C01	M	00:38:03.710000	694783
1	6	C02	M	00:38:04.980000	660300
1	6	C03	M	00:38:06.260000	614027
1	6	C04	M	00:38:07.530000	697113
1	6	C05	M	00:38:08.800000	670683
1	6	C06	M	00:38:10.070000	724082
1	6	C07	M	00:38:11.340000	594966
1	6	C08	M	00:38:12.620000	922967
1	6	C09	M	00:38:13.890000	280151
1	6	C10	M	00:38:15.160000	2698377
1	6	C11	M	00:38:16.430000	2703942
1	6	C12	M	00:38:17.710000	11170
1	6	D01	M	00:38:21.410000	219129
1	6	D02	M	00:38:22.690000	239107
1	6	D03	M	00:38:23.960000	149171
1	6	D04	M	00:38:25.230000	211898
1	6	D05	M	00:38:26.500000	215646
1	6	D06	M	00:38:27.770000	87640
1	6	D07	M	00:38:29.050000	257276
1	6	D08	M	00:38:30.320000	139589
1	6	D09	M	00:38:31.590000	138463
1	6	D10	M	00:38:32.860000	5242705
1	6	D11	M	00:38:34.140000	5354794
1	6	D12	M	00:38:35.410000	11432
1	6	E01	M	00:38:39.120000	111538
1	6	E02	M	00:38:40.410000	115746
1	6	E03	M	00:38:41.690000	112293
1	6	E04	M	00:38:42.960000	114887
1	6	E05	M	00:38:44.230000	111426
1	6	E06	M	00:38:45.500000	110064
1	6	E07	M	00:38:46.770000	106192
1	6	E08	M	00:38:48.040000	201586
1	6	E09	M	00:38:49.320000	133731
1	6	E10	M	00:38:50.590000	8543487
1	6	E11	M	00:38:51.860000	8461602
1	6	E12	M	00:38:53.130000	11358
1	6	F01	M	00:38:56.840000	110899
1	6	F02	M	00:38:58.120000	111824
1	6	F03	M	00:38:59.390000	110390
1	6	F04	M	00:39:00.660000	114881
1	6	F05	M	00:39:01.940000	110474
1	6	F06	M	00:39:03.210000	111590
1	6	F07	M	00:39:04.480000	109129
1	6	F08	M	00:39:05.750000	186042
1	6	F09	M	00:39:07.020000	132687
1	6	F10	M	00:39:08.300000	11362270
1	6	F11	M	00:39:09.570000	11269678
1	6	F12	M	00:39:10.840000	11136
1	6	G01	M	00:39:14.550000	111426
1	6	G02	M	00:39:15.820000	115532
1	6	G03	M	00:39:17.090000	112323
1	6	G04	M	00:39:18.370000	113892
1	6	G05	M	00:39:19.640000	108949
1	6	G06	M	00:39:20.910000	109113
1	6	G07	M	00:39:22.190000	110098
1	6	G08	M	00:39:23.460000	171382
1	6	G09	M	00:39:24.730000	165609
1	6	G10	M	00:39:26	15420190
1	6	G11	M	00:39:27.280000	15244050
1	6	G12	M	00:39:28.550000	11232
1	6	H01	M	00:39:32.260000	90815
1	6	H02	M	00:39:33.530000	90098
1	6	H03	M	00:39:34.800000	90757
1	6	H04	M	00:39:36.070000	90715
1	6	H05	M	00:39:37.340000	91315
1	6	H06	M	00:39:38.620000	93783
1	6	H07	M	00:39:39.890000	90380
1	6	H08	M	00:39:41.170000	127108
1	6	H09	M	00:39:42.440000	117799
1	6	H10	M	00:39:43.710000	18615146
1	6	H11	M	00:39:44.980000	18526086
1	6	H12	M	00:39:46.260000	10780
1	7	A01	M	00:44:54.840000	829240
1	7	A02	M	00:44:56.110000	672185
1	7	A03	M	00:44:57.380000	685058
1	7	A04	M	00:44:58.650000	779193
1	7	A05	M	00:44:59.930000	735188
1	7	A06	M	00:45:01.200000	790697
1	7	A07	M	00:45:02.470000	752027
1	7	A08	M	00:45:03.740000	923654
1	7	A09	M	00:45:05.010000	278208
1	7	A10	M	00:45:06.290000	9742
1	7	A11	M	00:45:07.560000	9810
1	7	A12	M	00:45:08.830000	11378
1	7	B01	M	00:45:12.540000	662279
1	7	B02	M	00:45:13.810000	709683
1	7	B03	M	00:45:15.080000	713371
1	7	B04	M	00:45:16.350000	722460
1	7	B05	M	00:45:17.620000	741279
1	7	B06	M	00:45:18.900000	824587
1	7	B07	M	00:45:20.170000	658195
1	7	B08	M	00:45:21.440000	1060289
1	7	B09	M	00:45:22.710000	336013
1	7	B10	M	00:45:23.990000	1400020
1	7	B11	M	00:45:25.260000	1395019
1	7	B12	M	00:45:26.530000	11602
1	7	C01	M	00:45:30.240000	793981
1	7	C02	M	00:45:31.510000	768471
1	7	C03	M	00:45:32.780000	710364
1	7	C04	M	00:45:34.060000	780929
1	7	C05	M	00:45:35.330000	780848
1	7	C06	M	00:45:36.600000	825321
1	7	C07	M	00:45:37.870000	686292
1	7	C08	M	00:45:39.140000	1061651
1	7	C09	M	00:45:40.420000	329215
1	7	C10	M	00:45:41.690000	2680837
1	7	C11	M	00:45:42.960000	2673478
1	7	C12	M	00:45:44.230000	11128
1	7	D01	M	00:45:47.940000	248805
1	7	D02	M	00:45:49.210000	273286
1	7	D03	M	00:45:50.490000	293979
1	7	D04	M	00:45:51.760000	292786
1	7	D05	M	00:45:53.030000	233568
1	7	D06	M	00:45:54.300000	99357
1	7	D07	M	00:45:55.570000	302396
1	7	D08	M	00:45:56.840000	142727
1	7	D09	M	00:45:58.120000	141275
1	7	D10	M	00:45:59.390000	5217467
1	7	D11	M	00:46:00.660000	5317670
1	7	D12	M	00:46:01.930000	11316
1	7	E01	M	00:46:05.650000	117242
1	7	E02	M	00:46:06.920000	119617
1	7	E03	M	00:46:08.190000	116453
1	7	E04	M	00:46:09.460000	119671
1	7	E05	M	00:46:10.730000	114583
1	7	E06	M	00:46:12.010000	114175
1	7	E07	M	00:46:13.280000	110146
1	7	E08	M	00:46:14.550000	215006
1	7	E09	M	00:46:15.820000	140885
1	7	E10	M	00:46:17.100000	8482879
1	7	E11	M	00:46:18.370000	8410971
1	7	E12	M	00:46:19.640000	11070
1	7	F01	M	00:46:23.350000	116027
1	7	F02	M	00:46:24.620000	117366
1	7	F03	M	00:46:25.890000	115036
1	7	F04	M	00:46:27.170000	119671
1	7	F05	M	00:46:28.440000	114573
1	7	F06	M	00:46:29.710000	115574
1	7	F07	M	00:46:30.980000	113894
1	7	F08	M	00:46:32.250000	197693
1	7	F09	M	00:46:33.530000	138425
1	7	F10	M	00:46:34.800000	11329609
1	7	F11	M	00:46:36.070000	11270932
1	7	F12	M	00:46:37.340000	11340
1	7	G01	M	00:46:41.050000	115548
1	7	G02	M	00:46:42.320000	120792
1	7	G03	M	00:46:43.600000	116748
1	7	G04	M	00:46:44.870000	118750
1	7	G05	M	00:46:46.140000	113540
1	7	G06	M	00:46:47.410000	112617
1	7	G07	M	00:46:48.680000	114014
1	7	G08	M	00:46:49.960000	177331
1	7	G09	M	00:46:51.230000	141568
1	7	G10	M	00:46:52.500000	15309678
1	7	G11	M	00:46:53.770000	15147984
1	7	G12	M	00:46:55.040000	11332
1	7	H01	M	00:46:58.750000	90941
1	7	H02	M	00:47:00.030000	90054
1	7	H03	M	00:47:01.300000	90468
1	7	H04	M	00:47:02.570000	90987
1	7	H05	M	00:47:03.840000	91778
1	7	H06	M	00:47:05.110000	94386
1	7	H07	M	00:47:06.380000	91497
1	7	H08	M	00:47:07.660000	103583
1	7	H09	M	00:47:08.930000	121401
1	7	H10	M	00:47:10.200000	18500732
1	7	H11	M	00:47:11.470000	18423362
1	7	H12	M	00:47:12.750000	10986
1	8	A01	M	00:52:21.330000	847645
1	8	A02	M	00:52:22.600000	759273
1	8	A03	M	00:52:23.870000	783362
1	8	A04	M	00:52:25.140000	871121
1	8	A05	M	00:52:26.420000	836865
1	8	A06	M	00:52:27.690000	890713
1	8	A07	M	00:52:28.960000	864357
1	8	A08	M	00:52:30.230000	1057684
1	8	A09	M	00:52:31.500000	310102
1	8	A10	M	00:52:32.780000	9372
1	8	A11	M	00:52:34.050000	9842
1	8	A12	M	00:52:35.320000	11302
1	8	B01	M	00:52:39.030000	738849
1	8	B02	M	00:52:40.300000	811836
1	8	B03	M	00:52:41.570000	806825
1	8	B04	M	00:52:42.850000	821903
1	8	B05	M	00:52:44.120000	842685
1	8	B06	M	00:52:45.390000	927247
1	8	B07	M	00:52:46.660000	748204
1	8	B08	M	00:52:47.930000	1184752
1	8	B09	M	00:52:49.210000	381203
1	8	B10	M	00:52:50.480000	1397517
1	8	B11	M	00:52:51.750000	1378486
1	8	B12	M	00:52:53.020000	11338
1	8	C01	M	00:52:56.730000	892363
1	8	C02	M	00:52:58	871823
1	8	C03	M	00:52:59.280000	813088
1	8	C04	M	00:53:00.550000	897396
1	8	C05	M	00:53:01.820000	893925
1	8	C06	M	00:53:03.090000	933801
1	8	C07	M	00:53:04.360000	778573
1	8	C08	M	00:53:05.630000	1202634
1	8	C09	M	00:53:06.910000	374363
1	8	C10	M	00:53:08.180000	2652492
1	8	C11	M	00:53:09.450000	2656171
1	8	C12	M	00:53:10.720000	11334
1	8	D01	M	00:53:14.430000	273820
1	8	D02	M	00:53:15.710000	309706
1	8	D03	M	00:53:16.980000	345644
1	8	D04	M	00:53:18.250000	290381
1	8	D05	M	00:53:19.520000	274117
1	8	D06	M	00:53:20.790000	112495
1	8	D07	M	00:53:22.070000	344309
1	8	D08	M	00:53:23.340000	145934
1	8	D09	M	00:53:24.610000	144253
1	8	D10	M	00:53:25.880000	5176944
1	8	D11	M	00:53:27.150000	5275981
1	8	D12	M	00:53:28.430000	11272
1	8	E01	M	00:53:32.140000	121099
1	8	E02	M	00:53:33.410000	125076
1	8	E03	M	00:53:34.680000	120396
1	8	E04	M	00:53:35.950000	123454
1	8	E05	M	00:53:37.220000	119475
1	8	E06	M	00:53:38.500000	118586
1	8	E07	M	00:53:39.770000	113045
1	8	E08	M	00:53:41.040000	226149
1	8	E09	M	00:53:42.310000	145079
1	8	E10	M	00:53:43.580000	8436709
1	8	E11	M	00:53:44.860000	8346101
1	8	E12	M	00:53:46.130000	11284
1	8	F01	M	00:53:49.840000	121167
1	8	F02	M	00:53:51.110000	121794
1	8	F03	M	00:53:52.380000	118388
1	8	F04	M	00:53:53.650000	123948
1	8	F05	M	00:53:54.930000	118586
1	8	F06	M	00:53:56.200000	119130
1	8	F07	M	00:53:57.470000	117527
1	8	F08	M	00:53:58.740000	205492
1	8	F09	M	00:54:00.010000	142659
1	8	F10	M	00:54:01.280000	11338016
1	8	F11	M	00:54:02.560000	11167405
1	8	F12	M	00:54:03.830000	11194
1	8	G01	M	00:54:07.540000	120564
1	8	G02	M	00:54:08.810000	124579
1	8	G03	M	00:54:10.080000	120905
1	8	G04	M	00:54:11.350000	124145
1	8	G05	M	00:54:12.630000	117669
1	8	G06	M	00:54:13.900000	117076
1	8	G07	M	00:54:15.170000	118087
1	8	G08	M	00:54:16.440000	182496
1	8	G09	M	00:54:17.710000	145846
1	8	G10	M	00:54:18.990000	15197466
1	8	G11	M	00:54:20.260000	15080315
1	8	G12	M	00:54:21.530000	11284
1	8	H01	M	00:54:25.240000	90709
1	8	H02	M	00:54:26.510000	90386
1	8	H03	M	00:54:27.790000	90635
1	8	H04	M	00:54:29.060000	91131
1	8	H05	M	00:54:30.330000	91850
1	8	H06	M	00:54:31.600000	95109
1	8	H07	M	00:54:32.870000	92066
1	8	H08	M	00:54:34.140000	103909
1	8	H09	M	00:54:35.420000	122104
1	8	H10	M	00:54:36.690000	18407724
1	8	H11	M	00:54:37.960000	18307800
1	8	H12	M	00:54:39.230000	10854
1	9	A01	M	00:59:47.820000	933571
1	9	A02	M	00:59:49.090000	849634
1	9	A03	M	00:59:50.370000	880693
1	9	A04	M	00:59:51.640000	976740
1	9	A05	M	00:59:52.910000	846987
1	9	A06	M	00:59:54.180000	995240
1	9	A07	M	00:59:55.450000	978578
1	9	A08	M	00:59:56.730000	1181000
1	9	A09	M	00:59:58	343645
1	9	A10	M	00:59:59.270000	9746
1	9	A11	M	01:00:00.540000	9648
1	9	A12	M	01:00:01.810000	11316
1	9	B01	M	01:00:05.520000	821337
1	9	B02	M	01:00:06.800000	908358
1	9	B03	M	01:00:08.070000	903166
1	9	B04	M	01:00:09.340000	922309
1	9	B05	M	01:00:10.610000	948908
1	9	B06	M	01:00:11.880000	1033410
1	9	B07	M	01:00:13.160000	836546
1	9	B08	M	01:00:14.430000	1305301
1	9	B09	M	01:00:15.700000	426780
1	9	B10	M	01:00:16.970000	1386363
1	9	B11	M	01:00:18.240000	1364299
1	9	B12	M	01:00:19.520000	11534
1	9	C01	M	01:00:23.220000	983280
1	9	C02	M	01:00:24.500000	947695
1	9	C03	M	01:00:25.770000	919292
1	9	C04	M	01:00:27.040000	931562
1	9	C05	M	01:00:28.310000	1003974
1	9	C06	M	01:00:29.580000	1040082
1	9	C07	M	01:00:30.860000	874468
1	9	C08	M	01:00:32.130000	1318853
1	9	C09	M	01:00:33.400000	419498
1	9	C10	M	01:00:34.670000	2637207
1	9	C11	M	01:00:35.950000	2650863
1	9	C12	M	01:00:37.220000	11286
1	9	D01	M	01:00:40.930000	304731
1	9	D02	M	01:00:42.200000	346916
1	9	D03	M	01:00:43.470000	387047
1	9	D04	M	01:00:44.740000	326957
1	9	D05	M	01:00:46.010000	312431
1	9	D06	M	01:00:47.290000	125891
1	9	D07	M	01:00:48.560000	389880
1	9	D08	M	01:00:49.830000	149780
1	9	D09	M	01:00:51.100000	144995
1	9	D10	M	01:00:52.380000	5143722
1	9	D11	M	01:00:53.650000	5213770
1	9	D12	M	01:00:54.920000	11324
1	9	E01	M	01:00:58.630000	126832
1	9	E02	M	01:00:59.900000	130114
1	9	E03	M	01:01:01.170000	123702
1	9	E04	M	01:01:02.440000	128812
1	9	E05	M	01:01:03.720000	122603
1	9	E06	M	01:01:04.990000	122254
1	9	E07	M	01:01:06.260000	118378
1	9	E08	M	01:01:07.530000	233985
1	9	E09	M	01:01:08.800000	150917
1	9	E10	M	01:01:10.080000	8381923
1	9	E11	M	01:01:11.350000	8287811
1	9	E12	M	01:01:12.620000	11076
1	9	F01	M	01:01:16.330000	126590
1	9	F02	M	01:01:17.600000	126149
1	9	F03	M	01:01:18.870000	121718
1	9	F04	M	01:01:20.150000	128376
1	9	F05	M	01:01:21.420000	122392
1	9	F06	M	01:01:22.690000	123394
1	9	F07	M	01:01:23.960000	121846
1	9	F08	M	01:01:25.230000	212267
1	9	F09	M	01:01:26.510000	148634
1	9	F10	M	01:01:27.780000	11245540
1	9	F11	M	01:01:29.050000	11094749
1	9	F12	M	01:01:30.320000	11180
1	9	G01	M	01:01:34.030000	124351
1	9	G02	M	01:01:35.300000	129499
1	9	G03	M	01:01:36.580000	126640
1	9	G04	M	01:01:37.850000	128194
1	9	G05	M	01:01:39.120000	121752
1	9	G06	M	01:01:40.390000	120412
1	9	G07	M	01:01:41.660000	122272
1	9	G08	M	01:01:42.940000	188431
1	9	G09	M	01:01:44.210000	151009
1	9	G10	M	01:01:45.480000	15148176
1	9	G11	M	01:01:46.750000	15063769
1	9	G12	M	01:01:48.030000	11248
1	9	H01	M	01:01:51.740000	90789
1	9	H02	M	01:01:53.010000	90332
1	9	H03	M	01:01:54.280000	90933
1	9	H04	M	01:01:55.550000	91523
1	9	H05	M	01:01:56.820000	92622
1	9	H06	M	01:01:58.100000	94614
1	9	H07	M	01:01:59.370000	91529
1	9	H08	M	01:02:00.640000	104010
1	9	H09	M	01:02:01.910000	123814
1	9	H10	M	01:02:03.180000	18295558
1	9	H11	M	01:02:04.460000	18119980
1	9	H12	M	01:02:05.730000	10876
1	10	A01	M	01:07:14.310000	918799
1	10	A02	M	01:07:15.580000	941354
1	10	A03	M	01:07:16.850000	927903
1	10	A04	M	01:07:18.130000	1037732
1	10	A05	M	01:07:19.400000	940108
1	10	A06	M	01:07:20.670000	1104417
1	10	A07	M	01:07:21.940000	1086676
1	10	A08	M	01:07:23.210000	1300139
1	10	A09	M	01:07:24.490000	374738
1	10	A10	M	01:07:25.760000	9628
1	10	A11	M	01:07:27.030000	9512
1	10	A12	M	01:07:28.300000	11476
1	10	B01	M	01:07:32.010000	897130
1	10	B02	M	01:07:33.290000	1005554
1	10	B03	M	01:07:34.560000	1001962
1	10	B04	M	01:07:35.830000	1022705
1	10	B05	M	01:07:37.100000	1053439
1	10	B06	M	01:07:38.370000	1138526
1	10	B07	M	01:07:39.650000	930386
1	10	B08	M	01:07:40.920000	1428283
1	10	B09	M	01:07:42.190000	465527
1	10	B10	M	01:07:43.460000	1373873
1	10	B11	M	01:07:44.740000	1352235
1	10	B12	M	01:07:46.010000	11568
1	10	C01	M	01:07:49.720000	1081337
1	10	C02	M	01:07:50.990000	1051903
1	10	C03	M	01:07:52.260000	1024398
1	10	C04	M	01:07:53.530000	1023687
1	10	C05	M	01:07:54.810000	1120144
1	10	C06	M	01:07:56.080000	1147291
1	10	C07	M	01:07:57.350000	972976
1	10	C08	M	01:07:58.620000	1432284
1	10	C09	M	01:07:59.890000	463332
1	10	C10	M	01:08:01.170000	2633520
1	10	C11	M	01:08:02.440000	2624565
1	10	C12	M	01:08:03.710000	11302
1	10	D01	M	01:08:07.420000	336035
1	10	D02	M	01:08:08.690000	386063
1	10	D03	M	01:08:09.960000	429671
1	10	D04	M	01:08:11.240000	365079
1	10	D05	M	01:08:12.510000	339995
1	10	D06	M	01:08:13.780000	139777
1	10	D07	M	01:08:15.050000	442824
1	10	D08	M	01:08:16.330000	154847
1	10	D09	M	01:08:17.600000	146765
1	10	D10	M	01:08:18.870000	5091257
1	10	D11	M	01:08:20.140000	5189800
1	10	D12	M	01:08:21.410000	11334
1	10	E01	M	01:08:25.120000	131428
1	10	E02	M	01:08:26.400000	135213
1	10	E03	M	01:08:27.670000	127775
1	10	E04	M	01:08:28.940000	132587
1	10	E05	M	01:08:30.210000	127260
1	10	E06	M	01:08:31.480000	127855
1	10	E07	M	01:08:32.760000	121750
1	10	E08	M	01:08:34.030000	241609
1	10	E09	M	01:08:35.300000	154992
1	10	E10	M	01:08:36.570000	8329602
1	10	E11	M	01:08:37.840000	8223478
1	10	E12	M	01:08:39.120000	11036
1	10	F01	M	01:08:42.830000	131029
1	10	F02	M	01:08:44.100000	131352
1	10	F03	M	01:08:45.370000	125468
1	10	F04	M	01:08:46.640000	133180
1	10	F05	M	01:08:47.910000	126828
1	10	F06	M	01:08:49.190000	127759
1	10	F07	M	01:08:50.460000	124751
1	10	F08	M	01:08:51.730000	218474
1	10	F09	M	01:08:53	153722
1	10	F10	M	01:08:54.270000	11181950
1	10	F11	M	01:08:55.550000	11009052
1	10	F12	M	01:08:56.820000	11238
1	10	G01	M	01:09:00.530000	129545
1	10	G02	M	01:09:01.800000	136106
1	10	G03	M	01:09:03.070000	131294
1	10	G04	M	01:09:04.340000	132367
1	10	G05	M	01:09:05.620000	124727
1	10	G06	M	01:09:06.890000	124619
1	10	G07	M	01:09:08.160000	127002
1	10	G08	M	01:09:09.430000	192066
1	10	G09	M	01:09:10.700000	155859
1	10	G10	M	01:09:11.980000	15133632
1	10	G11	M	01:09:13.250000	14952185
1	10	G12	M	01:09:14.520000	11502
1	10	H01	M	01:09:18.230000	91692
1	10	H02	M	01:09:19.500000	90939
1	10	H03	M	01:09:20.780000	90090
1	10	H04	M	01:09:22.050000	92168
1	10	H05	M	01:09:23.320000	92548
1	10	H06	M	01:09:24.590000	94792
1	10	H07	M	01:09:25.860000	91780
1	10	H08	M	01:09:27.140000	103925
1	10	H09	M	01:09:28.410000	100328
1	10	H10	M	01:09:29.680000	18111440
1	10	H11	M	01:09:30.950000	18022334
1	10	H12	M	01:09:32.230000	10948
1	11	A01	M	01:14:40.810000	996151
1	11	A02	M	01:14:42.080000	1029686
1	11	A03	M	01:14:43.350000	1019775
1	11	A04	M	01:14:44.630000	1131171
1	11	A05	M	01:14:45.900000	1038856
1	11	A06	M	01:14:47.170000	1212034
1	11	A07	M	01:14:48.440000	1202958
1	11	A08	M	01:14:49.720000	1411171
1	11	A09	M	01:14:50.990000	405679
1	11	A10	M	01:14:52.260000	9598
1	11	A11	M	01:14:53.530000	9644
1	11	A12	M	01:14:54.810000	11212
1	11	B01	M	01:14:58.510000	974222
1	11	B02	M	01:14:59.790000	1067060
1	11	B03	M	01:15:01.060000	1103745
1	11	B04	M	01:15:02.330000	1121627
1	11	B05	M	01:15:03.600000	1157925
1	11	B06	M	01:15:04.880000	1243665
1	11	B07	M	01:15:06.150000	1029360
1	11	B08	M	01:15:07.420000	1541339
1	11	B09	M	01:15:08.690000	502336
1	11	B10	M	01:15:09.960000	1361104
1	11	B11	M	01:15:11.240000	1337995
1	11	B12	M	01:15:12.510000	11490
1	11	C01	M	01:15:16.220000	1183433
1	11	C02	M	01:15:17.490000	1154874
1	11	C03	M	01:15:18.760000	1127468
1	11	C04	M	01:15:20.040000	1122622
1	11	C05	M	01:15:21.310000	1230739
1	11	C06	M	01:15:22.580000	1255787
1	11	C07	M	01:15:23.850000	1064550
1	11	C08	M	01:15:25.120000	1542062
1	11	C09	M	01:15:26.400000	504835
1	11	C10	M	01:15:27.670000	2610580
1	11	C11	M	01:15:28.940000	2598910
1	11	C12	M	01:15:30.210000	11456
1	11	D01	M	01:15:33.920000	348534
1	11	D02	M	01:15:35.200000	425814
1	11	D03	M	01:15:36.470000	475869
1	11	D04	M	01:15:37.740000	401819
1	11	D05	M	01:15:39.010000	374901
1	11	D06	M	01:15:40.280000	153776
1	11	D07	M	01:15:41.560000	491410
1	11	D08	M	01:15:42.830000	160390
1	11	D09	M	01:15:44.100000	148049
1	11	D10	M	01:15:45.370000	5045013
1	11	D11	M	01:15:46.640000	5165446
1	11	D12	M	01:15:47.920000	11376
1	11	E01	M	01:15:51.630000	136613
1	11	E02	M	01:15:52.900000	140088
1	11	E03	M	01:15:54.170000	132055
1	11	E04	M	01:15:55.440000	136453
1	11	E05	M	01:15:56.710000	131658
1	11	E06	M	01:15:57.980000	132227
1	11	E07	M	01:15:59.260000	125028
1	11	E08	M	01:16:00.530000	202270
1	11	E09	M	01:16:01.800000	160961
1	11	E10	M	01:16:03.070000	8268497
1	11	E11	M	01:16:04.350000	8135346
1	11	E12	M	01:16:05.620000	11084
1	11	F01	M	01:16:09.330000	135986
1	11	F02	M	01:16:10.600000	135972
1	11	F03	M	01:16:11.870000	129175
1	11	F04	M	01:16:13.140000	137125
1	11	F05	M	01:16:14.420000	130751
1	11	F06	M	01:16:15.690000	131342
1	11	F07	M	01:16:16.960000	130262
1	11	F08	M	01:16:18.230000	223341
1	11	F09	M	01:16:19.500000	158457
1	11	F10	M	01:16:20.780000	11094056
1	11	F11	M	01:16:22.050000	10923069
1	11	F12	M	01:16:23.320000	11248
1	11	G01	M	01:16:27.030000	135283
1	11	G02	M	01:16:28.300000	140817
1	11	G03	M	01:16:29.580000	135305
1	11	G04	M	01:16:30.850000	137430
1	11	G05	M	01:16:32.120000	129682
1	11	G06	M	01:16:33.390000	128590
1	11	G07	M	01:16:34.660000	130258
1	11	G08	M	01:16:35.940000	198142
1	11	G09	M	01:16:37.210000	162215
1	11	G10	M	01:16:38.480000	15049653
1	11	G11	M	01:16:39.750000	14840145
1	11	G12	M	01:16:41.030000	11556
1	11	H01	M	01:16:44.730000	90428
1	11	H02	M	01:16:46.010000	90074
1	11	H03	M	01:16:47.280000	91071
1	11	H04	M	01:16:48.550000	91970
1	11	H05	M	01:16:49.820000	92506
1	11	H06	M	01:16:51.090000	94874
1	11	H07	M	01:16:52.370000	91243
1	11	H08	M	01:16:53.640000	104684
1	11	H09	M	01:16:54.910000	99601
1	11	H10	M	01:16:56.180000	18026232
1	11	H11	M	01:16:57.460000	17988450
1	11	H12	M	01:16:58.730000	10992
1	12	A01	M	01:22:07.310000	1071267
1	12	A02	M	01:22:08.580000	1116172
1	12	A03	M	01:22:09.860000	1109319
1	12	A04	M	01:22:11.130000	1233827
1	12	A05	M	01:22:12.400000	1118765
1	12	A06	M	01:22:13.670000	1315133
1	12	A07	M	01:22:14.940000	1311520
1	12	A08	M	01:22:16.220000	1516384
1	12	A09	M	01:22:17.490000	436725
1	12	A10	M	01:22:18.760000	9608
1	12	A11	M	01:22:20.030000	9674
1	12	A12	M	01:22:21.310000	11670
1	12	B01	M	01:22:25.010000	1046915
1	12	B02	M	01:22:26.290000	1156252
1	12	B03	M	01:22:27.560000	1176297
1	12	B04	M	01:22:28.830000	1221802
1	12	B05	M	01:22:30.100000	1261385
1	12	B06	M	01:22:31.380000	1354455
1	12	B07	M	01:22:32.650000	1121467
1	12	B08	M	01:22:33.920000	1645829
1	12	B09	M	01:22:35.190000	535353
1	12	B10	M	01:22:36.460000	1347712
1	12	B11	M	01:22:37.740000	1322033
1	12	B12	M	01:22:39.010000	11446
1	12	C01	M	01:22:42.720000	1277658
1	12	C02	M	01:22:43.990000	1256946
1	12	C03	M	01:22:45.260000	1232913
1	12	C04	M	01:22:46.540000	1220553
1	12	C05	M	01:22:47.810000	1345629
1	12	C06	M	01:22:49.080000	1363675
1	12	C07	M	01:22:50.350000	1156974
1	12	C08	M	01:22:51.630000	1656651
1	12	C09	M	01:22:52.900000	543993
1	12	C10	M	01:22:54.170000	2580121
1	12	C11	M	01:22:55.440000	2567332
1	12	C12	M	01:22:56.710000	11190
1	12	D01	M	01:23:00.420000	379231
1	12	D02	M	01:23:01.700000	453925
1	12	D03	M	01:23:02.970000	524988
1	12	D04	M	01:23:04.240000	439714
1	12	D05	M	01:23:05.510000	412314
1	12	D06	M	01:23:06.780000	168479
1	12	D07	M	01:23:08.060000	542829
1	12	D08	M	01:23:09.330000	164469
1	12	D09	M	01:23:10.600000	147935
1	12	D10	M	01:23:11.870000	5036675
1	12	D11	M	01:23:13.150000	5121052
1	12	D12	M	01:23:14.420000	11328
1	12	E01	M	01:23:18.130000	142443
1	12	E02	M	01:23:19.400000	145165
1	12	E03	M	01:23:20.670000	135928
1	12	E04	M	01:23:21.940000	141598
1	12	E05	M	01:23:23.220000	135744
1	12	E06	M	01:23:24.490000	136583
1	12	E07	M	01:23:25.760000	129371
1	12	E08	M	01:23:27.030000	193843
1	12	E09	M	01:23:28.300000	165490
1	12	E10	M	01:23:29.580000	8174039
1	12	E11	M	01:23:30.850000	8060955
1	12	E12	M	01:23:32.120000	11004
1	12	F01	M	01:23:35.830000	140628
1	12	F02	M	01:23:37.100000	140234
1	12	F03	M	01:23:38.370000	132954
1	12	F04	M	01:23:39.650000	141083
1	12	F05	M	01:23:40.920000	134195
1	12	F06	M	01:23:42.190000	137318
1	12	F07	M	01:23:43.460000	134123
1	12	F08	M	01:23:44.730000	226816
1	12	F09	M	01:23:46.010000	163269
1	12	F10	M	01:23:47.280000	11008815
1	12	F11	M	01:23:48.550000	10827744
1	12	F12	M	01:23:49.820000	11050
1	12	G01	M	01:23:53.540000	140404
1	12	G02	M	01:23:54.810000	145183
1	12	G03	M	01:23:56.080000	139773
1	12	G04	M	01:23:57.350000	141984
1	12	G05	M	01:23:58.630000	133370
1	12	G06	M	01:23:59.900000	133376
1	12	G07	M	01:24:01.170000	134718
1	12	G08	M	01:24:02.440000	203725
1	12	G09	M	01:24:03.710000	166183
1	12	G10	M	01:24:04.990000	14927213
1	12	G11	M	01:24:06.260000	14714565
1	12	G12	M	01:24:07.530000	11384
1	12	H01	M	01:24:11.240000	90803
1	12	H02	M	01:24:12.510000	90178
1	12	H03	M	01:24:13.790000	90080
1	12	H04	M	01:24:15.060000	91680
1	12	H05	M	01:24:16.330000	91501
1	12	H06	M	01:24:17.600000	94038
1	12	H07	M	01:24:18.870000	91669
1	12	H08	M	01:24:20.140000	104084
1	12	H09	M	01:24:21.420000	100410
1	12	H10	M	01:24:22.690000	17967436
1	12	H11	M	01:24:23.960000	17839190
1	12	H12	M	01:24:25.230000	10982
1	13	A01	M	01:29:33.820000	1145916
1	13	A02	M	01:29:35.090000	1196902
1	13	A03	M	01:29:36.370000	1208567
1	13	A04	M	01:29:37.640000	1334985
1	13	A05	M	01:29:38.910000	1203948
1	13	A06	M	01:29:40.180000	1418668
1	13	A07	M	01:29:41.460000	1424329
1	13	A08	M	01:29:42.730000	1619214
1	13	A09	M	01:29:44	465010
1	13	A10	M	01:29:45.270000	9748
1	13	A11	M	01:29:46.550000	9780
1	13	A12	M	01:29:47.820000	11262
1	13	B01	M	01:29:51.530000	1117533
1	13	B02	M	01:29:52.800000	1246122
1	13	B03	M	01:29:54.070000	1270587
1	13	B04	M	01:29:55.340000	1313872
1	13	B05	M	01:29:56.620000	1373194
1	13	B06	M	01:29:57.890000	1458600
1	13	B07	M	01:29:59.160000	1210676
1	13	B08	M	01:30:00.430000	1747522
1	13	B09	M	01:30:01.700000	564237
1	13	B10	M	01:30:02.980000	1334527
1	13	B11	M	01:30:04.250000	1309218
1	13	B12	M	01:30:05.520000	11238
1	13	C01	M	01:30:09.230000	1369045
1	13	C02	M	01:30:10.500000	1356640
1	13	C03	M	01:30:11.770000	1336903
1	13	C04	M	01:30:13.050000	1322009
1	13	C05	M	01:30:14.320000	1460319
1	13	C06	M	01:30:15.590000	1464250
1	13	C07	M	01:30:16.860000	1259269
1	13	C08	M	01:30:18.140000	1759728
1	13	C09	M	01:30:19.410000	577677
1	13	C10	M	01:30:20.680000	2561259
1	13	C11	M	01:30:21.950000	2544692
1	13	C12	M	01:30:23.230000	11420
1	13	D01	M	01:30:26.940000	376248
1	13	D02	M	01:30:28.210000	493402
1	13	D03	M	01:30:29.480000	579441
1	13	D04	M	01:30:30.750000	476936
1	13	D05	M	01:30:32.020000	444933
1	13	D06	M	01:30:33.300000	182736
1	13	D07	M	01:30:34.570000	593333
1	13	D08	M	01:30:35.840000	169503
1	13	D09	M	01:30:37.110000	148247
1	13	D10	M	01:30:38.380000	4999955
1	13	D11	M	01:30:39.660000	5073613
1	13	D12	M	01:30:40.930000	11364
1	13	E01	M	01:30:44.640000	147090
1	13	E02	M	01:30:45.910000	149679
1	13	E03	M	01:30:47.180000	140248
1	13	E04	M	01:30:48.450000	145870
1	13	E05	M	01:30:49.730000	139555
1	13	E06	M	01:30:51	140258
1	13	E07	M	01:30:52.270000	133316
1	13	E08	M	01:30:53.540000	200015
1	13	E09	M	01:30:54.810000	169703
1	13	E10	M	01:30:56.090000	8122727
1	13	E11	M	01:30:57.360000	8021009
1	13	E12	M	01:30:58.630000	11324
1	13	F01	M	01:31:02.340000	145335
1	13	F02	M	01:31:03.610000	145249
1	13	F03	M	01:31:04.880000	136410
1	13	F04	M	01:31:06.160000	146248
1	13	F05	M	01:31:07.430000	138555
1	13	F06	M	01:31:08.700000	141021
1	13	F07	M	01:31:09.970000	139064
1	13	F08	M	01:31:11.240000	230381
1	13	F09	M	01:31:12.520000	168616
1	13	F10	M	01:31:13.790000	10936925
1	13	F11	M	01:31:15.060000	10715984
1	13	F12	M	01:31:16.330000	11076
1	13	G01	M	01:31:20.040000	144634
1	13	G02	M	01:31:21.320000	150186
1	13	G03	M	01:31:22.590000	144394
1	13	G04	M	01:31:23.860000	145571
1	13	G05	M	01:31:25.130000	136521
1	13	G06	M	01:31:26.400000	137236
1	13	G07	M	01:31:27.670000	140084
1	13	G08	M	01:31:28.950000	208789
1	13	G09	M	01:31:30.220000	171350
1	13	G10	M	01:31:31.490000	14812361
1	13	G11	M	01:31:32.760000	14601444
1	13	G12	M	01:31:34.040000	11352
1	13	H01	M	01:31:37.750000	89952
1	13	H02	M	01:31:39.020000	90350
1	13	H03	M	01:31:40.290000	90202
1	13	H04	M	01:31:41.560000	91984
1	13	H05	M	01:31:42.830000	91962
1	13	H06	M	01:31:44.110000	94124
1	13	H07	M	01:31:45.380000	90911
1	13	H08	M	01:31:46.650000	104126
1	13	H09	M	01:31:47.920000	100388
1	13	H10	M	01:31:49.190000	17857924
1	13	H11	M	01:31:50.470000	17682132
1	13	H12	M	01:31:51.740000	10906
1	14	A01	M	01:37:00.320000	1217061
1	14	A02	M	01:37:01.590000	1285455
1	14	A03	M	01:37:02.870000	1301553
1	14	A04	M	01:37:04.140000	1430927
1	14	A05	M	01:37:05.410000	1295280
1	14	A06	M	01:37:06.680000	1524555
1	14	A07	M	01:37:07.960000	1538531
1	14	A08	M	01:37:09.230000	1715172
1	14	A09	M	01:37:10.500000	493500
1	14	A10	M	01:37:11.770000	9796
1	14	A11	M	01:37:13.040000	9732
1	14	A12	M	01:37:14.320000	11374
1	14	B01	M	01:37:18.020000	1192439
1	14	B02	M	01:37:19.300000	1336047
1	14	B03	M	01:37:20.570000	1360435
1	14	B04	M	01:37:21.840000	1417589
1	14	B05	M	01:37:23.110000	1479313
1	14	B06	M	01:37:24.390000	1562920
1	14	B07	M	01:37:25.660000	1304689
1	14	B08	M	01:37:26.930000	1852087
1	14	B09	M	01:37:28.200000	588683
1	14	B10	M	01:37:29.480000	1320671
1	14	B11	M	01:37:30.750000	1290402
1	14	B12	M	01:37:32.020000	11728
1	14	C01	M	01:37:35.730000	1458626
1	14	C02	M	01:37:37	1459854
1	14	C03	M	01:37:38.270000	1441925
1	14	C04	M	01:37:39.550000	1421027
1	14	C05	M	01:37:40.820000	1569045
1	14	C06	M	01:37:42.090000	1578819
1	14	C07	M	01:37:43.360000	1357727
1	14	C08	M	01:37:44.640000	1860999
1	14	C09	M	01:37:45.910000	608996
1	14	C10	M	01:37:47.180000	2535118
1	14	C11	M	01:37:48.450000	2520048
1	14	C12	M	01:37:49.720000	11206
1	14	D01	M	01:37:53.430000	404733
1	14	D02	M	01:37:54.710000	532037
1	14	D03	M	01:37:55.980000	635319
1	14	D04	M	01:37:57.250000	516982
1	14	D05	M	01:37:58.520000	530376
1	14	D06	M	01:37:59.800000	197895
1	14	D07	M	01:38:01.070000	642738
1	14	D08	M	01:38:02.340000	175457
1	14	D09	M	01:38:03.610000	148496
1	14	D10	M	01:38:04.880000	4956420
1	14	D11	M	01:38:06.160000	5015163
1	14	D12	M	01:38:07.430000	11470
1	14	E01	M	01:38:11.140000	151001
1	14	E02	M	01:38:12.410000	155935
1	14	E03	M	01:38:13.680000	145227
1	14	E04	M	01:38:14.950000	150689
1	14	E05	M	01:38:16.230000	143358
1	14	E06	M	01:38:17.500000	144983
1	14	E07	M	01:38:18.770000	136779
1	14	E08	M	01:38:20.040000	207068
1	14	E09	M	01:38:21.310000	174201
1	14	E10	M	01:38:22.590000	8085717
1	14	E11	M	01:38:23.860000	7962560
1	14	E12	M	01:38:25.130000	11234
1	14	F01	M	01:38:28.840000	151352
1	14	F02	M	01:38:30.110000	149539
1	14	F03	M	01:38:31.380000	140248
1	14	F04	M	01:38:32.660000	149774
1	14	F05	M	01:38:33.930000	142886
1	14	F06	M	01:38:35.200000	145611
1	14	F07	M	01:38:36.470000	142908
1	14	F08	M	01:38:37.750000	233724
1	14	F09	M	01:38:39.020000	173534
1	14	F10	M	01:38:40.290000	10835350
1	14	F11	M	01:38:41.560000	10606721
1	14	F12	M	01:38:42.830000	11200
1	14	G01	M	01:38:46.540000	149040
1	14	G02	M	01:38:47.820000	155536
1	14	G03	M	01:38:49.090000	149940
1	14	G04	M	01:38:50.360000	150575
1	14	G05	M	01:38:51.630000	140292
1	14	G06	M	01:38:52.900000	141590
1	14	G07	M	01:38:54.180000	144786
1	14	G08	M	01:38:55.450000	214034
1	14	G09	M	01:38:56.720000	176988
1	14	G10	M	01:38:57.990000	14716034
1	14	G11	M	01:38:59.260000	14476781
1	14	G12	M	01:39:00.540000	11558
1	14	H01	M	01:39:04.250000	90198
1	14	H02	M	01:39:05.520000	90250
1	14	H03	M	01:39:06.790000	89808
1	14	H04	M	01:39:08.060000	91219
1	14	H05	M	01:39:09.330000	91049
1	14	H06	M	01:39:10.610000	93904
1	14	H07	M	01:39:11.880000	90715
1	14	H08	M	01:39:13.150000	104848
1	14	H09	M	01:39:14.420000	100628
1	14	H10	M	01:39:15.700000	17707786
1	14	H11	M	01:39:16.970000	17543006
1	14	H12	M	01:39:18.240000	11026
1	15	A01	M	01:44:26.830000	1295068
1	15	A02	M	01:44:28.100000	1373331
1	15	A03	M	01:44:29.380000	1387396
1	15	A04	M	01:44:30.650000	1532536
1	15	A05	M	01:44:31.920000	1387604
1	15	A06	M	01:44:33.190000	1626393
1	15	A07	M	01:44:34.460000	1653130
1	15	A08	M	01:44:35.740000	1801781
1	15	A09	M	01:44:37.010000	522748
1	15	A10	M	01:44:38.280000	9662
1	15	A11	M	01:44:39.550000	9622
1	15	A12	M	01:44:40.830000	11466
1	15	B01	M	01:44:44.530000	1262143
1	15	B02	M	01:44:45.810000	1416767
1	15	B03	M	01:44:47.080000	1459010
1	15	B04	M	01:44:48.350000	1518039
1	15	B05	M	01:44:49.620000	1585225
1	15	B06	M	01:44:50.900000	1667198
1	15	B07	M	01:44:52.170000	1396706
1	15	B08	M	01:44:53.440000	1951018
1	15	B09	M	01:44:54.710000	610238
1	15	B10	M	01:44:55.980000	1307038
1	15	B11	M	01:44:57.260000	1279617
1	15	B12	M	01:44:58.530000	11370
1	15	C01	M	01:45:02.240000	1552797
1	15	C02	M	01:45:03.510000	1563432
1	15	C03	M	01:45:04.780000	1545229
1	15	C04	M	01:45:06.050000	1518969
1	15	C05	M	01:45:07.330000	1690491
1	15	C06	M	01:45:08.600000	1689447
1	15	C07	M	01:45:09.870000	1460962
1	15	C08	M	01:45:11.140000	1970696
1	15	C09	M	01:45:12.420000	635358
1	15	C10	M	01:45:13.690000	2516461
1	15	C11	M	01:45:14.960000	2489408
1	15	C12	M	01:45:16.230000	11386
1	15	D01	M	01:45:19.940000	431440
1	15	D02	M	01:45:21.220000	565522
1	15	D03	M	01:45:22.490000	683733
1	15	D04	M	01:45:23.760000	556568
1	15	D05	M	01:45:25.030000	569967
1	15	D06	M	01:45:26.300000	207919
1	15	D07	M	01:45:27.570000	697304
1	15	D08	M	01:45:28.850000	182245
1	15	D09	M	01:45:30.120000	148968
1	15	D10	M	01:45:31.390000	4913464
1	15	D11	M	01:45:32.660000	4974373
1	15	D12	M	01:45:33.940000	11394
1	15	E01	M	01:45:37.640000	157251
1	15	E02	M	01:45:38.920000	161450
1	15	E03	M	01:45:40.190000	148982
1	15	E04	M	01:45:41.460000	155336
1	15	E05	M	01:45:42.730000	147867
1	15	E06	M	01:45:44.010000	149880
1	15	E07	M	01:45:45.280000	141077
1	15	E08	M	01:45:46.550000	213012
1	15	E09	M	01:45:47.820000	180094
1	15	E10	M	01:45:49.090000	8041340
1	15	E11	M	01:45:50.370000	7869045
1	15	E12	M	01:45:51.640000	11186
1	15	F01	M	01:45:55.350000	155767
1	15	F02	M	01:45:56.620000	153521
1	15	F03	M	01:45:57.890000	144782
1	15	F04	M	01:45:59.160000	155701
1	15	F05	M	01:46:00.440000	146853
1	15	F06	M	01:46:01.710000	149607
1	15	F07	M	01:46:02.980000	147182
1	15	F08	M	01:46:04.250000	238560
1	15	F09	M	01:46:05.520000	177960
1	15	F10	M	01:46:06.800000	10743364
1	15	F11	M	01:46:08.070000	10540447
1	15	F12	M	01:46:09.340000	11206
1	15	G01	M	01:46:13.050000	154809
1	15	G02	M	01:46:14.320000	160031
1	15	G03	M	01:46:15.590000	155326
1	15	G04	M	01:46:16.870000	154689
1	15	G05	M	01:46:18.140000	145816
1	15	G06	M	01:46:19.410000	146102
1	15	G07	M	01:46:20.680000	149477
1	15	G08	M	01:46:21.960000	219382
1	15	G09	M	01:46:23.230000	182688
1	15	G10	M	01:46:24.500000	14631657
1	15	G11	M	01:46:25.770000	14365220
1	15	G12	M	01:46:27.050000	11172
1	15	H01	M	01:46:30.750000	89718
1	15	H02	M	01:46:32.030000	89556
1	15	H03	M	01:46:33.300000	89682
1	15	H04	M	01:46:34.570000	91591
1	15	H05	M	01:46:35.840000	91327
1	15	H06	M	01:46:37.110000	93417
1	15	H07	M	01:46:38.390000	90929
1	15	H08	M	01:46:39.660000	105489
1	15	H09	M	01:46:40.930000	100524
1	15	H10	M	01:46:42.200000	17580068
1	15	H11	M	01:46:43.470000	17367898
1	15	H12	M	01:46:44.750000	10792
1	16	A01	M	01:51:53.330000	1364232
1	16	A02	M	01:51:54.600000	1451287
1	16	A03	M	01:51:55.880000	1483011
1	16	A04	M	01:51:57.150000	1623161
1	16	A05	M	01:51:58.420000	1479110
1	16	A06	M	01:51:59.690000	1734299
1	16	A07	M	01:52:00.970000	1759192
1	16	A08	M	01:52:02.240000	1885220
1	16	A09	M	01:52:03.510000	553445
1	16	A10	M	01:52:04.780000	9744
1	16	A11	M	01:52:06.060000	9680
1	16	A12	M	01:52:07.330000	11422
1	16	B01	M	01:52:11.040000	1325638
1	16	B02	M	01:52:12.310000	1506681
1	16	B03	M	01:52:13.580000	1560692
1	16	B04	M	01:52:14.850000	1616104
1	16	B05	M	01:52:16.130000	1690513
1	16	B06	M	01:52:17.400000	1770687
1	16	B07	M	01:52:18.670000	1491240
1	16	B08	M	01:52:19.940000	2045361
1	16	B09	M	01:52:21.210000	629627
1	16	B10	M	01:52:22.490000	1292521
1	16	B11	M	01:52:23.760000	1271688
1	16	B12	M	01:52:25.030000	11328
1	16	C01	M	01:52:28.740000	1640179
1	16	C02	M	01:52:30.010000	1663717
1	16	C03	M	01:52:31.280000	1646168
1	16	C04	M	01:52:32.560000	1616998
1	16	C05	M	01:52:33.830000	1812035
1	16	C06	M	01:52:35.100000	1794630
1	16	C07	M	01:52:36.370000	1553166
1	16	C08	M	01:52:37.650000	2065121
1	16	C09	M	01:52:38.920000	656765
1	16	C10	M	01:52:40.190000	2485446
1	16	C11	M	01:52:41.460000	2452589
1	16	C12	M	01:52:42.740000	11476
1	16	D01	M	01:52:46.440000	459483
1	16	D02	M	01:52:47.720000	607805
1	16	D03	M	01:52:48.990000	733248
1	16	D04	M	01:52:50.260000	594962
1	16	D05	M	01:52:51.530000	608065
1	16	D06	M	01:52:52.800000	223952
1	16	D07	M	01:52:54.080000	751114
1	16	D08	M	01:52:55.350000	188888
1	16	D09	M	01:52:56.620000	146441
1	16	D10	M	01:52:57.890000	4864111
1	16	D11	M	01:52:59.170000	4912125
1	16	D12	M	01:53:00.440000	11366
1	16	E01	M	01:53:04.150000	163373
1	16	E02	M	01:53:05.420000	166650
1	16	E03	M	01:53:06.690000	152648
1	16	E04	M	01:53:07.960000	159803
1	16	E05	M	01:53:09.240000	152037
1	16	E06	M	01:53:10.510000	153852
1	16	E07	M	01:53:11.780000	145463
1	16	E08	M	01:53:13.050000	221160
1	16	E09	M	01:53:14.330000	185646
1	16	E10	M	01:53:15.600000	7965053
1	16	E11	M	01:53:16.870000	7792777
1	16	E12	M	01:53:18.140000	11220
1	16	F01	M	01:53:21.850000	160066
1	16	F02	M	01:53:23.120000	159062
1	16	F03	M	01:53:24.400000	149277
1	16	F04	M	01:53:25.670000	159404
1	16	F05	M	01:53:26.940000	151216
1	16	F06	M	01:53:28.210000	154288
1	16	F07	M	01:53:29.480000	152321
1	16	F08	M	01:53:30.760000	243578
1	16	F09	M	01:53:32.030000	182768
1	16	F10	M	01:53:33.300000	10686764
1	16	F11	M	01:53:34.570000	10471786
1	16	F12	M	01:53:35.850000	11336
1	16	G01	M	01:53:39.550000	160076
1	16	G02	M	01:53:40.830000	165540
1	16	G03	M	01:53:42.100000	159597
1	16	G04	M	01:53:43.370000	158974
1	16	G05	M	01:53:44.640000	149952
1	16	G06	M	01:53:45.910000	150304
1	16	G07	M	01:53:47.190000	152852
1	16	G08	M	01:53:48.460000	225542
1	16	G09	M	01:53:49.730000	186305
1	16	G10	M	01:53:51	14513878
1	16	G11	M	01:53:52.280000	14187220
1	16	G12	M	01:53:53.550000	11292
1	16	H01	M	01:53:57.260000	89666
1	16	H02	M	01:53:58.530000	89063
1	16	H03	M	01:53:59.800000	89772
1	16	H04	M	01:54:01.070000	90787
1	16	H05	M	01:54:02.350000	90571
1	16	H06	M	01:54:03.620000	93429
1	16	H07	M	01:54:04.890000	90633
1	16	H08	M	01:54:06.160000	104878
1	16	H09	M	01:54:07.430000	100818
1	16	H10	M	01:54:08.710000	17433534
1	16	H11	M	01:54:09.980000	17240114
1	16	H12	M	01:54:11.250000	10938
1	17	A01	M	01:59:19.840000	1425382
1	17	A02	M	01:59:21.110000	1528188
1	17	A03	M	01:59:22.390000	1569886
1	17	A04	M	01:59:23.660000	1713459
1	17	A05	M	01:59:24.930000	1565202
1	17	A06	M	01:59:26.200000	1829151
1	17	A07	M	01:59:27.470000	1877867
1	17	A08	M	01:59:28.750000	1979369
1	17	A09	M	01:59:30.020000	577804
1	17	A10	M	01:59:31.290000	9736
1	17	A11	M	01:59:32.560000	9660
1	17	A12	M	01:59:33.840000	11294
1	17	B01	M	01:59:37.540000	1394522
1	17	B02	M	01:59:38.820000	1597275
1	17	B03	M	01:59:40.090000	1650855
1	17	B04	M	01:59:41.360000	1711383
1	17	B05	M	01:59:42.630000	1793498
1	17	B06	M	01:59:43.910000	1870670
1	17	B07	M	01:59:45.180000	1582923
1	17	B08	M	01:59:46.450000	2124549
1	17	B09	M	01:59:47.720000	650720
1	17	B10	M	01:59:49	1284012
1	17	B11	M	01:59:50.270000	1251599
1	17	B12	M	01:59:51.540000	11244
1	17	C01	M	01:59:55.250000	1724793
1	17	C02	M	01:59:56.520000	1757289
1	17	C03	M	01:59:57.800000	1757652
1	17	C04	M	01:59:59.070000	1720587
1	17	C05	M	02:00:00.340000	1926079
1	17	C06	M	02:00:01.610000	1902549
1	17	C07	M	02:00:02.880000	1645995
1	17	C08	M	02:00:04.160000	2154504
1	17	C09	M	02:00:05.430000	676951
1	17	C10	M	02:00:06.700000	2450089
1	17	C11	M	02:00:07.970000	2432481
1	17	C12	M	02:00:09.250000	11194
1	17	D01	M	02:00:12.960000	484193
1	17	D02	M	02:00:14.230000	648826
1	17	D03	M	02:00:15.500000	786950
1	17	D04	M	02:00:16.770000	630561
1	17	D05	M	02:00:18.050000	651457
1	17	D06	M	02:00:19.320000	240276
1	17	D07	M	02:00:20.590000	802543
1	17	D08	M	02:00:21.860000	194038
1	17	D09	M	02:00:23.130000	147058
1	17	D10	M	02:00:24.410000	4816365
1	17	D11	M	02:00:25.680000	4856893
1	17	D12	M	02:00:26.950000	11196
1	17	E01	M	02:00:30.660000	167854
1	17	E02	M	02:00:31.930000	172356
1	17	E03	M	02:00:33.200000	156752
1	17	E04	M	02:00:34.480000	163836
1	17	E05	M	02:00:35.750000	155122
1	17	E06	M	02:00:37.020000	157678
1	17	E07	M	02:00:38.290000	150050
1	17	E08	M	02:00:39.570000	228157
1	17	E09	M	02:00:40.840000	190703
1	17	E10	M	02:00:42.110000	7882537
1	17	E11	M	02:00:43.380000	7698941
1	17	E12	M	02:00:44.660000	11396
1	17	F01	M	02:00:48.360000	166111
1	17	F02	M	02:00:49.640000	165360
1	17	F03	M	02:00:50.910000	152157
1	17	F04	M	02:00:52.180000	164651
1	17	F05	M	02:00:53.450000	154967
1	17	F06	M	02:00:54.720000	158317
1	17	F07	M	02:00:56	156640
1	17	F08	M	02:00:57.270000	247305
1	17	F09	M	02:00:58.540000	187846
1	17	F10	M	02:00:59.810000	10630179
1	17	F11	M	02:01:01.090000	10352275
1	17	F12	M	02:01:02.360000	11222
1	17	G01	M	02:01:06.070000	164837
1	17	G02	M	02:01:07.340000	169900
1	17	G03	M	02:01:08.610000	164953
1	17	G04	M	02:01:09.890000	164907
1	17	G05	M	02:01:11.160000	153389
1	17	G06	M	02:01:12.430000	154769
1	17	G07	M	02:01:13.700000	157425
1	17	G08	M	02:01:14.970000	229980
1	17	G09	M	02:01:16.250000	191384
1	17	G10	M	02:01:17.520000	14330040
1	17	G11	M	02:01:18.790000	14081959
1	17	G12	M	02:01:20.060000	11294
1	17	H01	M	02:01:23.770000	88709
1	17	H02	M	02:01:25.040000	89149
1	17	H03	M	02:01:26.320000	89449
1	17	H04	M	02:01:27.590000	90496
1	17	H05	M	02:01:28.860000	90430
1	17	H06	M	02:01:30.130000	93433
1	17	H07	M	02:01:31.410000	90174
1	17	H08	M	02:01:32.680000	105055
1	17	H09	M	02:01:33.950000	100920
1	17	H10	M	02:01:35.220000	17275120
1	17	H11	M	02:01:36.490000	17059718
1	17	H12	M	02:01:37.770000	10888
1	18	A01	M	02:06:46.350000	1484122
1	18	A02	M	02:06:47.620000	1607832
1	18	A03	M	02:06:48.900000	1657375
1	18	A04	M	02:06:50.170000	1679408
1	18	A05	M	02:06:51.440000	1646768
1	18	A06	M	02:06:52.710000	1935898
1	18	A07	M	02:06:53.990000	2001705
1	18	A08	M	02:06:55.260000	2054698
1	18	A09	M	02:06:56.530000	602366
1	18	A10	M	02:06:57.800000	9476
1	18	A11	M	02:06:59.080000	9772
1	18	A12	M	02:07:00.350000	11190
1	18	B01	M	02:07:04.060000	1467915
1	18	B02	M	02:07:05.330000	1678412
1	18	B03	M	02:07:06.600000	1741967
1	18	B04	M	02:07:07.870000	1802697
1	18	B05	M	02:07:09.150000	1895903
1	18	B06	M	02:07:10.420000	1972832
1	18	B07	M	02:07:11.690000	1665950
1	18	B08	M	02:07:12.960000	2218169
1	18	B09	M	02:07:14.230000	674205
1	18	B10	M	02:07:15.510000	1267818
1	18	B11	M	02:07:16.780000	1235610
1	18	B12	M	02:07:18.050000	11446
1	18	C01	M	02:07:21.760000	1805766
1	18	C02	M	02:07:23.030000	1859627
1	18	C03	M	02:07:24.300000	1870314
1	18	C04	M	02:07:25.580000	1812689
1	18	C05	M	02:07:26.850000	2040379
1	18	C06	M	02:07:28.120000	2005692
1	18	C07	M	02:07:29.390000	1744730
1	18	C08	M	02:07:30.670000	2242219
1	18	C09	M	02:07:31.940000	693568
1	18	C10	M	02:07:33.210000	2432758
1	18	C11	M	02:07:34.480000	2413899
1	18	C12	M	02:07:35.760000	11394
1	18	D01	M	02:07:39.470000	510377
1	18	D02	M	02:07:40.740000	689154
1	18	D03	M	02:07:42.010000	836643
1	18	D04	M	02:07:43.280000	670397
1	18	D05	M	02:07:44.550000	693429
1	18	D06	M	02:07:45.830000	252241
1	18	D07	M	02:07:47.100000	858392
1	18	D08	M	02:07:48.370000	200282
1	18	D09	M	02:07:49.640000	147362
1	18	D10	M	02:07:50.910000	4770103
1	18	D11	M	02:07:52.190000	4785008
1	18	D12	M	02:07:53.460000	11718
1	18	E01	M	02:07:57.170000	173500
1	18	E02	M	02:07:58.440000	177248
1	18	E03	M	02:07:59.710000	161416
1	18	E04	M	02:08:00.990000	169421
1	18	E05	M	02:08:02.260000	158970
1	18	E06	M	02:08:03.530000	162475
1	18	E07	M	02:08:04.800000	153890
1	18	E08	M	02:08:06.070000	235344
1	18	E09	M	02:08:07.350000	195228
1	18	E10	M	02:08:08.620000	7817681
1	18	E11	M	02:08:09.890000	7619748
1	18	E12	M	02:08:11.160000	11230
1	18	F01	M	02:08:14.870000	171202
1	18	F02	M	02:08:16.140000	169651
1	18	F03	M	02:08:17.420000	156075
1	18	F04	M	02:08:18.690000	168958
1	18	F05	M	02:08:19.960000	159020
1	18	F06	M	02:08:21.230000	162646
1	18	F07	M	02:08:22.500000	161522
1	18	F08	M	02:08:23.780000	252410
1	18	F09	M	02:08:25.050000	194086
1	18	F10	M	02:08:26.320000	10536901
1	18	F11	M	02:08:27.590000	10239830
1	18	F12	M	02:08:28.870000	11368
1	18	G01	M	02:08:32.580000	169433
1	18	G02	M	02:08:33.850000	175143
1	18	G03	M	02:08:35.120000	171647
1	18	G04	M	02:08:36.390000	168271
1	18	G05	M	02:08:37.660000	157990
1	18	G06	M	02:08:38.940000	159232
1	18	G07	M	02:08:40.210000	162231
1	18	G08	M	02:08:41.480000	236483
1	18	G09	M	02:08:42.750000	196009
1	18	G10	M	02:08:44.020000	14263774
1	18	G11	M	02:08:45.300000	14031614
1	18	G12	M	02:08:46.570000	11240
1	18	H01	M	02:08:50.280000	88407
1	18	H02	M	02:08:51.550000	88923
1	18	H03	M	02:08:52.820000	88459
1	18	H04	M	02:08:54.100000	89702
1	18	H05	M	02:08:55.370000	90358
1	18	H06	M	02:08:56.640000	92420
1	18	H07	M	02:08:57.910000	89902
1	18	H08	M	02:08:59.180000	105129
1	18	H09	M	02:09:00.460000	99875
1	18	H10	M	02:09:01.730000	17151714
1	18	H11	M	02:09:03	16830362
1	18	H12	M	02:09:04.270000	10966
1	19	A01	M	02:14:12.880000	1547308
1	19	A02	M	02:14:14.160000	1680128
1	19	A03	M	02:14:15.430000	1742075
1	19	A04	M	02:14:16.700000	1748473
1	19	A05	M	02:14:17.970000	1739578
1	19	A06	M	02:14:19.240000	2044659
1	19	A07	M	02:14:20.520000	2121422
1	19	A08	M	02:14:21.790000	2128827
1	19	A09	M	02:14:23.060000	627152
1	19	A10	M	02:14:24.330000	9818
1	19	A11	M	02:14:25.600000	9818
1	19	A12	M	02:14:26.880000	11140
1	19	B01	M	02:14:30.590000	1530137
1	19	B02	M	02:14:31.860000	1760526
1	19	B03	M	02:14:33.130000	1832381
1	19	B04	M	02:14:34.400000	1899892
1	19	B05	M	02:14:35.670000	2001203
1	19	B06	M	02:14:36.950000	2063684
1	19	B07	M	02:14:38.220000	1761057
1	19	B08	M	02:14:39.490000	2314363
1	19	B09	M	02:14:40.760000	691305
1	19	B10	M	02:14:42.040000	1252758
1	19	B11	M	02:14:43.310000	1218776
1	19	B12	M	02:14:44.580000	11538
1	19	C01	M	02:14:48.290000	1893645
1	19	C02	M	02:14:49.580000	1968777
1	19	C03	M	02:14:50.850000	1975308
1	19	C04	M	02:14:52.130000	1907488
1	19	C05	M	02:14:53.400000	2150628
1	19	C06	M	02:14:54.670000	2107639
1	19	C07	M	02:14:55.940000	1836954
1	19	C08	M	02:14:57.210000	2313456
1	19	C09	M	02:14:58.490000	710418
1	19	C10	M	02:14:59.760000	2417383
1	19	C11	M	02:15:01.030000	2381016
1	19	C12	M	02:15:02.300000	11384
1	19	D01	M	02:15:06.010000	535119
1	19	D02	M	02:15:07.290000	721739
1	19	D03	M	02:15:08.560000	891762
1	19	D04	M	02:15:09.830000	713127
1	19	D05	M	02:15:11.100000	736439
1	19	D06	M	02:15:12.370000	265584
1	19	D07	M	02:15:13.650000	909386
1	19	D08	M	02:15:14.920000	205338
1	19	D09	M	02:15:16.190000	147717
1	19	D10	M	02:15:17.460000	4697978
1	19	D11	M	02:15:18.740000	4734734
1	19	D12	M	02:15:20.010000	11356
1	19	E01	M	02:15:23.720000	177813
1	19	E02	M	02:15:24.990000	182287
1	19	E03	M	02:15:26.260000	165256
1	19	E04	M	02:15:27.530000	172757
1	19	E05	M	02:15:28.800000	164032
1	19	E06	M	02:15:30.080000	168259
1	19	E07	M	02:15:31.350000	157413
1	19	E08	M	02:15:32.630000	241721
1	19	E09	M	02:15:33.900000	201631
1	19	E10	M	02:15:35.170000	7740796
1	19	E11	M	02:15:36.440000	7534003
1	19	E12	M	02:15:37.720000	11094
1	19	F01	M	02:15:41.420000	176008
1	19	F02	M	02:15:42.700000	173608
1	19	F03	M	02:15:43.970000	160901
1	19	F04	M	02:15:45.240000	173095
1	19	F05	M	02:15:46.510000	163447
1	19	F06	M	02:15:47.780000	167073
1	19	F07	M	02:15:49.060000	166214
1	19	F08	M	02:15:50.330000	259746
1	19	F09	M	02:15:51.600000	198402
1	19	F10	M	02:15:52.880000	10433464
1	19	F11	M	02:15:54.150000	10129722
1	19	F12	M	02:15:55.420000	11284
1	19	G01	M	02:15:59.130000	174674
1	19	G02	M	02:16:00.400000	181823
1	19	G03	M	02:16:01.680000	177084
1	19	G04	M	02:16:02.950000	172648
1	19	G05	M	02:16:04.220000	161586
1	19	G06	M	02:16:05.490000	162982
1	19	G07	M	02:16:06.760000	168073
1	19	G08	M	02:16:08.040000	241182
1	19	G09	M	02:16:09.310000	201731
1	19	G10	M	02:16:10.590000	14221862
1	19	G11	M	02:16:11.870000	13865842
1	19	G12	M	02:16:13.140000	11362
1	19	H01	M	02:16:16.850000	88038
1	19	H02	M	02:16:18.120000	87766
1	19	H03	M	02:16:19.390000	88072
1	19	H04	M	02:16:20.670000	90697
1	19	H05	M	02:16:21.940000	89379
1	19	H06	M	02:16:23.210000	92136
1	19	H07	M	02:16:24.480000	89776
1	19	H08	M	02:16:25.750000	105381
1	19	H09	M	02:16:27.030000	100015
1	19	H10	M	02:16:28.300000	16909358
1	19	H11	M	02:16:29.570000	16713094
1	19	H12	M	02:16:30.840000	10900
1	20	A01	M	02:21:39.430000	1607279
1	20	A02	M	02:21:40.700000	1751351
1	20	A03	M	02:21:41.970000	1826978
1	20	A04	M	02:21:43.250000	1824721
1	20	A05	M	02:21:44.520000	1837905
1	20	A06	M	02:21:45.790000	2143125
1	20	A07	M	02:21:47.060000	2234683
1	20	A08	M	02:21:48.330000	2199683
1	20	A09	M	02:21:49.610000	651920
1	20	A10	M	02:21:50.880000	9800
1	20	A11	M	02:21:52.150000	9600
1	20	A12	M	02:21:53.420000	11168
1	20	B01	M	02:21:57.160000	1589824
1	20	B02	M	02:21:58.430000	1839846
1	20	B03	M	02:21:59.710000	1927074
1	20	B04	M	02:22:00.980000	1992851
1	20	B05	M	02:22:02.250000	2101042
1	20	B06	M	02:22:03.520000	2171146
1	20	B07	M	02:22:04.790000	1864069
1	20	B08	M	02:22:06.070000	2389333
1	20	B09	M	02:22:07.340000	710134
1	20	B10	M	02:22:08.610000	1238360
1	20	B11	M	02:22:09.880000	1199557
1	20	B12	M	02:22:11.160000	11666
1	20	C01	M	02:22:14.870000	1985958
1	20	C02	M	02:22:16.140000	2061757
1	20	C03	M	02:22:17.410000	2076132
1	20	C04	M	02:22:18.680000	2006637
1	20	C05	M	02:22:19.960000	2267233
1	20	C06	M	02:22:21.230000	2216501
1	20	C07	M	02:22:22.500000	1925564
1	20	C08	M	02:22:23.770000	2398812
1	20	C09	M	02:22:25.040000	733486
1	20	C10	M	02:22:26.320000	2385927
1	20	C11	M	02:22:27.590000	2345543
1	20	C12	M	02:22:28.860000	11430
1	20	D01	M	02:22:32.570000	558807
1	20	D02	M	02:22:33.840000	762735
1	20	D03	M	02:22:35.110000	957546
1	20	D04	M	02:22:36.390000	756845
1	20	D05	M	02:22:37.660000	778051
1	20	D06	M	02:22:38.930000	286050
1	20	D07	M	02:22:40.200000	966861
1	20	D08	M	02:22:41.470000	213132
1	20	D09	M	02:22:42.750000	147743
1	20	D10	M	02:22:44.020000	4663480
1	20	D11	M	02:22:45.290000	4707976
1	20	D12	M	02:22:46.560000	11472
1	20	E01	M	02:22:50.270000	184409
1	20	E02	M	02:22:51.550000	188808
1	20	E03	M	02:22:52.820000	169237
1	20	E04	M	02:22:54.090000	177501
1	20	E05	M	02:22:55.360000	169152
1	20	E06	M	02:22:56.630000	173468
1	20	E07	M	02:22:57.900000	161832
1	20	E08	M	02:22:59.180000	248109
1	20	E09	M	02:23:00.450000	206573
1	20	E10	M	02:23:01.720000	7670880
1	20	E11	M	02:23:02.990000	7409965
1	20	E12	M	02:23:04.270000	11128
1	20	F01	M	02:23:07.980000	182103
1	20	F02	M	02:23:09.250000	178547
1	20	F03	M	02:23:10.520000	164232
1	20	F04	M	02:23:11.790000	176766
1	20	F05	M	02:23:13.070000	166887
1	20	F06	M	02:23:14.340000	172236
1	20	F07	M	02:23:15.610000	171791
1	20	F08	M	02:23:16.880000	266364
1	20	F09	M	02:23:18.150000	203601
1	20	F10	M	02:23:19.430000	10332969
1	20	F11	M	02:23:20.700000	10016872
1	20	F12	M	02:23:21.970000	11198
1	20	G01	M	02:23:25.680000	181380
1	20	G02	M	02:23:26.950000	186333
1	20	G03	M	02:23:28.230000	183191
1	20	G04	M	02:23:29.500000	178713
1	20	G05	M	02:23:30.770000	165937
1	20	G06	M	02:23:32.040000	167794
1	20	G07	M	02:23:33.310000	170907
1	20	G08	M	02:23:34.590000	247888
1	20	G09	M	02:23:35.860000	207172
1	20	G10	M	02:23:37.130000	14091629
1	20	G11	M	02:23:38.400000	13728444
1	20	G12	M	02:23:39.680000	11374
1	20	H01	M	02:23:43.390000	87594
1	20	H02	M	02:23:44.660000	87834
1	20	H03	M	02:23:45.930000	87992
1	20	H04	M	02:23:47.200000	90166
1	20	H05	M	02:23:48.480000	89381
1	20	H06	M	02:23:49.750000	91475
1	20	H07	M	02:23:51.020000	89297
1	20	H08	M	02:23:52.290000	104556
1	20	H09	M	02:23:53.560000	99269
1	20	H10	M	02:23:54.840000	16792438
1	20	H11	M	02:23:56.110000	16629719
1	20	H12	M	02:23:57.380000	10950
1	21	A01	M	02:29:05.970000	1669216
1	21	A02	M	02:29:07.240000	1812062
1	21	A03	M	02:29:08.520000	1912570
1	21	A04	M	02:29:09.790000	1909150
1	21	A05	M	02:29:11.060000	1922143
1	21	A06	M	02:29:12.330000	2238343
1	21	A07	M	02:29:13.600000	2351953
1	21	A08	M	02:29:14.880000	2267301
1	21	A09	M	02:29:16.150000	675546
1	21	A10	M	02:29:17.420000	9688
1	21	A11	M	02:29:18.690000	9896
1	21	A12	M	02:29:19.970000	11334
1	21	B01	M	02:29:23.670000	1650505
1	21	B02	M	02:29:24.950000	1920002
1	21	B03	M	02:29:26.220000	2015078
1	21	B04	M	02:29:27.490000	2078335
1	21	B05	M	02:29:28.760000	2201444
1	21	B06	M	02:29:30.040000	2285193
1	21	B07	M	02:29:31.310000	1949633
1	21	B08	M	02:29:32.580000	2464402
1	21	B09	M	02:29:33.850000	728080
1	21	B10	M	02:29:35.120000	1223420
1	21	B11	M	02:29:36.400000	1184437
1	21	B12	M	02:29:37.670000	11408
1	21	C01	M	02:29:41.380000	2059836
1	21	C02	M	02:29:42.650000	2156874
1	21	C03	M	02:29:43.920000	2181036
1	21	C04	M	02:29:45.200000	2100170
1	21	C05	M	02:29:46.470000	2382122
1	21	C06	M	02:29:47.740000	2306938
1	21	C07	M	02:29:49.010000	2022499
1	21	C08	M	02:29:50.280000	2493540
1	21	C09	M	02:29:51.560000	747845
1	21	C10	M	02:29:52.830000	2357968
1	21	C11	M	02:29:54.100000	2317130
1	21	C12	M	02:29:55.370000	11520
1	21	D01	M	02:29:59.080000	557952
1	21	D02	M	02:30:00.360000	804733
1	21	D03	M	02:30:01.630000	1007752
1	21	D04	M	02:30:02.900000	793997
1	21	D05	M	02:30:04.170000	820095
1	21	D06	M	02:30:05.450000	294334
1	21	D07	M	02:30:06.720000	1018643
1	21	D08	M	02:30:07.990000	217239
1	21	D09	M	02:30:09.260000	150056
1	21	D10	M	02:30:10.540000	4634325
1	21	D11	M	02:30:11.810000	4638353
1	21	D12	M	02:30:13.080000	11386
1	21	E01	M	02:30:16.790000	188870
1	21	E02	M	02:30:18.060000	192679
1	21	E03	M	02:30:19.330000	173798
1	21	E04	M	02:30:20.610000	182598
1	21	E05	M	02:30:21.880000	172114
1	21	E06	M	02:30:23.150000	177082
1	21	E07	M	02:30:24.420000	166592
1	21	E08	M	02:30:25.690000	254310
1	21	E09	M	02:30:26.970000	211391
1	21	E10	M	02:30:28.240000	7554922
1	21	E11	M	02:30:29.510000	7333925
1	21	E12	M	02:30:30.780000	11134
1	21	F01	M	02:30:34.490000	187611
1	21	F02	M	02:30:35.770000	184037
1	21	F03	M	02:30:37.040000	168455
1	21	F04	M	02:30:38.310000	180446
1	21	F05	M	02:30:39.580000	172408
1	21	F06	M	02:30:40.860000	177523
1	21	F07	M	02:30:42.130000	177114
1	21	F08	M	02:30:43.400000	270330
1	21	F09	M	02:30:44.670000	209220
1	21	F10	M	02:30:45.940000	10232592
1	21	F11	M	02:30:47.220000	9892533
1	21	F12	M	02:30:48.490000	11196
1	21	G01	M	02:30:52.200000	186397
1	21	G02	M	02:30:53.470000	192362
1	21	G03	M	02:30:54.740000	188946
1	21	G04	M	02:30:56.010000	181316
1	21	G05	M	02:30:57.290000	171078
1	21	G06	M	02:30:58.560000	171925
1	21	G07	M	02:30:59.830000	175758
[truncated: 3,761 more rows]

## Sheet: gel quant
	Area	Mean	Min	Max
1	0.244	70.761	43	161
2	0.244	97.86	56	202
3	0.244	97.827	45	207
4	0.244	99.284	50	195
5	0.244	96.873	62	206
6	0.244	98.38	44	206
7	0.244	101.449	64	207
8	0.244	94.945	43	202
9	0.244	99.748	51	206
10	0.244	93.934	57	195
	Mean	Mean-B	Norm=10ug in assay
Background	70.761	0		ug in assay
228	97.86	27.099	1.00181	10.0181
267	97.827	27.066	1.00059	10.0059
230	99.284	28.523	1.05445	10.5445
268	96.873	26.112	0.96532	9.6532
341	98.38	27.619	1.02103	10.2103
270	101.449	30.688	1.13449	11.3449
384	94.945	24.184	0.894044	8.94044
50P2f	99.748	28.987	1.0716	10.716
35P2c	93.934	23.173	0.856669	8.56669
		27.0501

## Sheet: sort
		Well	fluorescence	2	3	4	5	6	7	8	9	10	11	12	13	14	15	16	17	18	19	20	21	22	23	24	25			AMC Standard														Median 1-40
			0	5	10	15	20	25	30	35	40	45	50	55	60	65	70	75	80	85	90	95	100	105	110	115	120	T (min)															0uM:1	9730
0uM:1	AMC Standard	A10	10402	9786	9436	9658	9730	9724	9742	9372	9746	9628	9598	9608	9748	9796	9662	9744	9736	9476	9818	9800	9688	9676	9616	9712	9668			0uM:1													0uM:2	9810
0uM:2	AMC Standard	A11	10502	9932	9512	9650	9850	9684	9810	9842	9648	9512	9644	9674	9780	9732	9622	9680	9660	9772	9818	9600	9896	9874	9836	9714	9748			0uM:2													5uM:1	1416603		Fluorescence	uM AMC
5uM:1	AMC Standard	B10	1486198	1456928	1447081	1436958	1416603	1406970	1400020	1397517	1386363	1373873	1361104	1347712	1334527	1320671	1307038	1292521	1284012	1267818	1252758	1238360	1223420	1207518	1183115	1169122	1155707			5uM:1												0-40	5uM:2	1406005		9770	0
5uM:2	AMC Standard	B11	1471136	1447091	1431164	1417343	1406005	1395467	1395019	1378486	1364299	1352235	1337995	1322033	1309218	1290402	1279617	1271688	1251599	1235610	1218776	1199557	1184437	1159592	1143612	1129474	1108870			5uM:2													10uM:1	2719498		1411304	5
10uM:1	AMC Standard	C10	2844657	2793975	2763274	2740987	2719498	2698377	2680837	2652492	2637207	2633520	2610580	2580121	2561259	2535118	2516461	2485446	2450089	2432758	2417383	2385927	2357968	2326260	2295561	2263645	2223078			10uM:1													10uM:2	2723852		2721675	10
10uM:2	AMC Standard	C11	2853304	2794979	2769447	2751989	2723852	2703942	2673478	2656171	2650863	2624565	2598910	2567332	2544692	2520048	2489408	2452589	2432481	2413899	2381016	2345543	2317130	2280840	2244072	2197470	2161696			10uM:2													20uM:1	5278307		5333368	20
20uM:1	AMC Standard	D10	5477692	5387256	5344044	5328454	5278307	5242705	5217467	5176944	5143722	5091257	5045013	5036675	4999955	4956420	4913464	4864111	4816365	4770103	4697978	4663480	4634325	4565585	4508260	4452823	4386291			20uM:1													20uM:2	5388429		8.53949e+06	35
20uM:2	AMC Standard	D11	5597122	5521516	5480734	5433350	5388429	5354794	5317670	5275981	5213770	5189800	5165446	5121052	5073613	5015163	4974373	4912125	4856893	4785008	4734734	4707976	4638353	4572048	4503760	4441556	4368806			20uM:2													35uM:1	8546818		1.13724e+07	50
35uM:1	AMC Standard	E10	8836473	8702260	8636113	8590230	8546818	8543487	8482879	8436709	8381923	8329602	8268497	8174039	8122727	8085717	8041340	7965053	7882537	7817681	7740796	7670880	7554922	7485059	7444162	7350416	7248619			35uM:1													35uM:2	8532165		15414384	75
35uM:2	AMC Standard	E11	8820760	8672838	8602150	8557785	8532165	8461602	8410971	8346101	8287811	8223478	8135346	8060955	8021009	7962560	7869045	7792777	7698941	7619748	7534003	7409965	7333925	7276308	7156334	7061981	6939963			35uM:2													50uM:1	11429512		18654336	100
50uM:1	AMC Standard	F10	11860861	11698964	11603522	11534787	11429512	11362270	11329609	11338016	11245540	11181950	11094056	11008815	10936925	10835350	10743364	10686764	10630179	10536901	10433464	10332969	10232592	10121988	10002953	9882456	9815047			50uM:1													50uM:2	11315289
50uM:2	AMC Standard	F11	11783194	11604955	11497146	11393630	11315289	11269678	11270932	11167405	11094749	11009052	10923069	10827744	10715984	10606721	10540447	10471786	10352275	10239830	10129722	10016872	9892533	9732602	9609983	9524267	9376221			50uM:2													75uM:1	15471866
75uM:1	AMC Standard	G10	15967185	15775726	15638438	15563029	15471866	15420190	15309678	15197466	15148176	15133632	15049653	14927213	14812361	14716034	14631657	14513878	14330040	14263774	14221862	14091629	13963470	13808569	13681271	13565893	13419338			75uM:1													75uM:2	15356902
75uM:2	AMC Standard	G11	15885631	15658030	15536439	15454964	15356902	15244050	15147984	15080315	15063769	14952185	14840145	14714565	14601444	14476781	14365220	14187220	14081959	14031614	13865842	13728444	13582992	13414301	13259885	13079435	12865476			75uM:2													100uM:1	18692052
100uM:1	AMC Standard	H10	19175966	18960474	18845780	18847342	18692052	18615146	18500732	18407724	18295558	18111440	18026232	17967436	17857924	17707786	17580068	17433534	17275120	17151714	16909358	16792438	16738644	16526690	16347311	16168862	15965231			100uM:1													100uM:2	18616620
100uM:2	AMC Standard	H11	19129502	18950822	18865102	18728554	18616620	18526086	18423362	18307800	18119980	18022334	17988450	17839190	17682132	17543006	17367898	17240114	17059718	16830362	16713094	16629719	16420995	16215525	16000405	15808140	15574426			100uM:2
																																											y = 0,000003769x - 0,178999271
																																											0	5	10	15	20	25	30
PA28-20S	35P2c	A09	112513	118780	144155	176207	209042	243129	278208	310102	343645	374738	405679	436725	465010	493500	522748	553445	577804	602366	627152	651920	675546	694660	713623	742621	761163														35P2c	PA28-20S	0.245062	0.268683	0.364321	0.485125	0.60888	0.737354	0.869567
PA28-20S	35P2c	B09	130809	132974	161758	201380	246355	290719	336013	381203	426780	465527	502336	535353	564237	588683	610238	629627	650720	674205	691305	710134	728080	744283	758618	775001	790883															PA28-20S	0.31402	0.32218	0.430667	0.580002	0.749513	0.916721	1.08743
PA28-20S	35P2c	C09	122603	124709	153353	190399	234711	280151	329215	374363	419498	463332	504835	543993	577677	608996	635358	656765	676951	693568	710418	733486	747845	763243	778077	795426	808948															PA28-20S	0.283091	0.291029	0.398988	0.538615	0.705626	0.87689	1.06181
Epox+PA28-20S	35P2c	D09	142301	129375	128604	131153	135341	138463	141275	144253	144995	146765	148049	147935	148247	148496	148968	146441	147058	147362	147717	147743	150056	150833	150853	152476	153547															Epox+PA28-20S	0.357333	0.308615	0.305709	0.315316	0.331101	0.342868	0.353466
20S	35P2c	E09	150170	145720	156239	122507	127857	133731	140885	145079	150917	154992	160961	165490	169703	174201	180094	185646	190703	195228	201631	206573	211391	216562	222322	229124	235134															20S	0.386991	0.370219	0.409866	0.28273	0.302894	0.325033	0.351996
20S	35P2c	F09	121501	121523	129848	140031	151510	132687	138425	142659	148634	153722	158457	163269	168616	173534	177960	182768	187846	194086	198402	203601	209220	214010	218432	224840	230252														20-40	20S	0.278938	0.279021	0.310398	0.348778	0.392042	0.321098	0.342725
20S	35P2c	G09	155364	149842	162658	173644	187808	165609	141568	145846	151009	155859	162215	166183	171350	176988	182688	186305	191384	196009	201731	207172	213581	218326	222844	229240	233367															20S	0.406568	0.385755	0.434059	0.475465	0.528849	0.445181	0.354571
Epox+20S	35P2c	H09	121161	118027	113442	108566	113972	117799	121401	122104	123814	100328	99601	100410	100388	100628	100524	100818	100920	99875	100015	99269	98712	99051	98614	98540	97449															Epox+20S	0.277657	0.265844	0.248564	0.230186	0.250561	0.264985	0.278561
PA28-20S	50P2f	A08	147422	227077	364089	510354	652491	787718	923654	1057684	1181000	1300139	1411171	1516384	1619214	1715172	1801781	1885220	1979369	2054698	2128827	2199683	2267301	2331518	2386992	2439767	2503463														50P2f	PA28-20S	0.376634	0.676854	1.19325	1.74452	2.28024	2.78991	3.30225
PA28-20S	50P2f	B08	186030	288688	452537	625037	781846	929098	1060289	1184752	1305301	1428283	1541339	1645829	1747522	1852087	1951018	2045361	2124549	2218169	2314363	2389333	2464402	2534494	2599672	2663564	2717170															PA28-20S	0.522148	0.909066	1.52661	2.17677	2.76778	3.32277	3.81723
PA28-20S	50P2f	C08	182971	296892	463696	639415	786381	922967	1061651	1202634	1318853	1432284	1542062	1656651	1759728	1860999	1970696	2065121	2154504	2242219	2313456	2398812	2493540	2559528	2625454	2692081	2753491														20-40	PA28-20S	0.510618	0.939987	1.56867	2.23096	2.78487	3.29966	3.82236
Epox+PA28-20S	50P2f	D08	151460	138371	136973	136499	137500	139589	142727	145934	149780	154847	160390	164469	169503	175457	182245	188888	194038	200282	205338	213132	217239	223112	229938	235954	240775															Epox+PA28-20S	0.391853	0.342521	0.337252	0.335465	0.339238	0.347112	0.358939
20S	50P2f	E08	152650	145647	157678	171603	187932	201586	215006	226149	233985	241609	202270	193843	200015	207068	213012	221160	228157	235344	241721	248109	254310	260783	267794	275025	280603															20S	0.396339	0.369944	0.415289	0.467772	0.529316	0.580778	0.631358
20S	50P2f	F08	163293	167285	183472	203556	218117	186042	197693	205492	212267	218474	223341	226816	230381	233724	238560	243578	247305	252410	259746	266364	270330	276006	282235	288623	293544															20S	0.436452	0.451498	0.512507	0.588203	0.643084	0.522193	0.566106
20S	50P2f	G08	166939	170679	190204	157988	165160	171382	177331	182496	188431	192066	198142	203725	208789	214034	219382	225542	229980	236483	241182	247888	256049	259706	266099	271847	276914															20S	0.450194	0.46429	0.53788	0.416458	0.443489	0.466939	0.489361
Epox+20S	50P2f	H08	101449	90326	104528	138289	133002	127108	103583	103909	104010	103925	104684	104084	104126	104848	105489	104878	105055	105129	105381	104556	104484	104184	104342	104454	103595															Epox+20S	0.203362	0.161439	0.214967	0.342212	0.322285	0.300071	0.211405
PA28-20S	228	A01	192010	297152	415569	520273	619776	725331	829240	847645	933571	918799	996151	1071267	1145916	1217061	1295068	1364232	1425382	1484122	1547308	1607279	1669216	1719076	1772217	1824118	1871168														228	PA28-20S	0.544686	0.940967	1.38728	1.78191	2.15694	2.55477	2.94641
PA28-20S	228	B01	187313	271008	373977	468044	556626	646849	662279	738849	821337	897130	974222	1046915	1117533	1192439	1262143	1325638	1394522	1467915	1530137	1589824	1650505	1704268	1762995	1812119	1856200															PA28-20S	0.526983	0.84243	1.23052	1.58506	1.91892	2.25897	2.31713
PA28-20S	228	C01	184419	289921	434421	502143	597131	694783	793981	892363	983280	1081337	1183433	1277658	1369045	1458626	1552797	1640179	1724793	1805766	1893645	1985958	2059836	2143926	2210878	2285424	2350820															PA28-20S	0.516076	0.913713	1.45833	1.71358	2.07159	2.43964	2.81352
Epox+PA28-20S	228	D01	126884	126177	162495	176573	199166	219129	248805	273820	304731	336035	348534	379231	376248	404733	431440	459483	484193	510377	535119	558807	557952	581970	597968	618677	636859															Epox+PA28-20S	0.299227	0.296562	0.433444	0.486504	0.571657	0.646898	0.758747
20S	228	E01	107355	96716	98500	102670	106562	111538	117242	121099	126832	131428	136613	142443	147090	151001	157251	163373	167854	173500	177813	184409	188870	193266	199811	205621	210569															20S	0.225622	0.185523	0.192247	0.207964	0.222633	0.241387	0.262886
20S	228	F01	109045	98500	99275	102336	107437	110899	116027	121167	126590	131029	135986	140628	145335	151352	155767	160066	166111	171202	176008	182103	187611	193322	197697	203178	207467															20S	0.231991	0.192247	0.195168	0.206705	0.225931	0.238979	0.258306
20S	228	G01	110513	96800	98904	102462	106000	111426	115548	120564	124351	129545	135283	140404	144634	149040	154809	160076	164837	169433	174674	181380	186397	190397	195893	200514	205531															20S	0.237524	0.18584	0.19377	0.20718	0.220515	0.240965	0.256501
Epox+20S	228	H01	95629	90044	90000	89640	90813	90815	90941	90709	90789	91692	90428	90803	89952	90198	89718	89666	88709	88407	88038	87594	86853	86891	85944	85026	84695															Epox+20S	0.181426	0.160377	0.160211	0.158854	0.163275	0.163282	0.163757
PA28-20S	267	A02	188723	274758	385937	469429	581361	695897	672185	759273	849634	941354	1029686	1116172	1196902	1285455	1373331	1451287	1528188	1607832	1680128	1751351	1812062	1878299	1951821	2011385	2105921														267	PA28-20S	0.532298	0.856564	1.2756	1.59028	2.01215	2.44384	2.35447
PA28-20S	267	B02	174440	251038	369718	486008	594797	657234	709683	811836	908358	1005554	1067060	1156252	1246122	1336047	1416767	1506681	1597275	1678412	1760526	1839846	1920002	1993096	2067118	2132559	2209368															PA28-20S	0.478465	0.767163	1.21447	1.65276	2.06279	2.29812	2.4958
PA28-20S	267	C02	174498	257025	379560	503076	555520	660300	768471	871823	947695	1051903	1154874	1256946	1356640	1459854	1563432	1663717	1757289	1859627	1968777	2061757	2156874	2247640	2337062	2429524	2513348															PA28-20S	0.478684	0.789728	1.25156	1.71709	1.91476	2.30967	2.71737
Epox+PA28-20S	267	D02	105403	103241	216265	226857	210391	239107	273286	309706	346916	386063	425814	453925	493402	532037	565522	607805	648826	689154	721739	762735	804733	841753	879450	916607	955123															Epox+PA28-20S	0.218265	0.210116	0.636104	0.676025	0.613964	0.722195	0.851016
20S	267	E02	105357	99947	100892	105013	109998	115746	119617	125076	130114	135213	140088	145165	149679	155935	161450	166650	172356	177248	182287	188808	192679	198665	203741	209615	214327															20S	0.218091	0.197701	0.201263	0.216795	0.235583	0.257247	0.271837
20S	267	F02	109876	102202	101579	105273	108080	111824	117366	121794	126149	131352	135972	140234	145249	149539	153521	159062	165360	169651	173608	178547	184037	188894	194070	198017	203236															20S	0.235123	0.2062	0.203852	0.217775	0.228354	0.242465	0.263353
20S	267	G02	109015	101361	102244	106024	110801	115532	120792	124579	129499	136106	140817	145183	150186	155536	160031	165540	169900	175143	181823	186333	192362	196771	201344	207140	211890															20S	0.231878	0.20303	0.206358	0.220605	0.23861	0.256441	0.276266
Epox+20S	267	H02	104118	92042	91031	90679	90108	90098	90054	90386	90332	90939	90074	90178	90350	90250	89556	89063	89149	88923	87766	87834	87544	86609	85802	85546	85104															Epox+20S	0.213421	0.167907	0.164097	0.16277	0.160618	0.16058	0.160414
PA28-20S	230	A03	164110	222102	322659	415848	514331	612433	685058	783362	880693	927903	1019775	1109319	1208567	1301553	1387396	1483011	1569886	1657375	1742075	1826978	1912570	2004231	2081828	2159347	2249512														230	PA28-20S	0.439531	0.658103	1.0371	1.38833	1.75951	2.12926	2.40298
PA28-20S	230	B03	163339	227879	333936	427132	524508	617736	713371	806825	903166	1001962	1103745	1176297	1270587	1360435	1459010	1560692	1650855	1741967	1832381	1927074	2015078	2107506	2188684	2290953	2370239															PA28-20S	0.436625	0.679877	1.07961	1.43086	1.79787	2.14925	2.5097
PA28-20S	230	C03	158461	219488	317719	417090	514170	614027	710364	813088	919292	1024398	1127468	1232913	1336903	1441925	1545229	1646168	1757652	1870314	1975308	2076132	2181036	2286728	2388397	2483160	2586642															PA28-20S	0.41824	0.648251	1.01848	1.39301	1.75891	2.13527	2.49836
Epox+PA28-20S	230	D03	129477	119551	107972	116371	131786	149171	293979	345644	387047	429671	475869	524988	579441	635319	683733	733248	786950	836643	891762	957546	1007752	1059153	1114004	1167789	1221501															Epox+PA28-20S	0.309	0.271588	0.227947	0.259603	0.317702	0.383226	0.929008
20S	230	E03	112030	102540	100934	104921	108336	112293	116453	120396	123702	127775	132055	135928	140248	145227	148982	152648	156752	161416	165256	169237	173798	178455	182929	187313	190421															20S	0.243242	0.207474	0.201421	0.216448	0.229319	0.244233	0.259912
20S	230	F03	122460	106558	103259	102810	106602	110390	115036	118388	121718	125468	129175	132954	136410	140248	144782	149277	152157	156075	160901	164232	168455	171446	175091	179667	183836															20S	0.282552	0.222618	0.210184	0.208492	0.222784	0.237061	0.254571
20S	230	G03	114391	100926	101399	104110	107884	112323	116748	120905	126640	131294	135305	139773	144394	149940	155326	159597	164953	171647	177084	183191	188946	195278	200476	206915	212581															20S	0.25214	0.201391	0.203174	0.213391	0.227616	0.244346	0.261024
Epox+20S	230	H03	108136	94114	90136	90811	89958	90757	90468	90635	90933	90090	91071	90080	90202	89808	89682	89772	89449	88459	88072	87992	87111	86957	85744	86153	84501															Epox+20S	0.228565	0.175716	0.160723	0.163267	0.160052	0.163064	0.161975
PA28-20S	268	A04	168043	243698	366675	487676	561272	668722	779193	871121	976740	1037732	1131171	1233827	1334985	1430927	1532536	1623161	1713459	1679408	1748473	1824721	1909150	1979573	2050385	2125458	2196157														268	PA28-20S	0.454355	0.739498	1.203	1.65905	1.93643	2.34141	2.75778
PA28-20S	268	B04	169166	239075	336675	443692	526749	623701	722460	821903	922309	1022705	1121627	1221802	1313872	1417589	1518039	1616104	1711383	1802697	1899892	1992851	2078335	2167457	2270204	2362218	2440896															PA28-20S	0.458587	0.722074	1.08993	1.49328	1.80632	2.17173	2.54395
PA28-20S	268	C04	169593	241376	356612	474274	587848	697113	780929	897396	931562	1023687	1122622	1220553	1322009	1421027	1518969	1616998	1720587	1812689	1907488	2006637	2100170	2191313	2275535	2371541	2470572															PA28-20S	0.460197	0.730747	1.16507	1.60854	2.0366	2.44842	2.76432
Epox+PA28-20S	268	D04	116942	111267	96608	152848	174850	211898	292786	290381	326957	365079	401819	439714	476936	516982	556568	594962	630561	670397	713127	756845	793997	827485	867916	904786	939070															Epox+PA28-20S	0.261755	0.240366	0.185116	0.397085	0.48001	0.619644	0.924511
20S	268	E04	106642	99583	102432	106784	110787	114887	119671	123454	128812	132587	136453	141598	145870	150689	155336	159803	163836	169421	172757	177501	182598	187100	191519	196683	199356															20S	0.222934	0.196329	0.207067	0.22347	0.238557	0.25401	0.272041
20S	268	F04	109393	102340	103575	106324	110456	114881	119671	123948	128376	133180	137125	141083	146248	149774	155701	159404	164651	168958	173095	176766	180446	185265	191675	195883	200118															20S	0.233303	0.20672	0.211375	0.221736	0.237309	0.253987	0.272041
20S	268	G04	103195	100808	102128	105988	109399	113892	118750	124145	128194	132367	137430	141984	145571	150575	154689	158974	164907	168271	172648	178713	181316	187000	190837	195476	200897															20S	0.209943	0.200946	0.205921	0.22047	0.233326	0.25026	0.268569
Epox+20S	268	H04	111770	93021	90354	90216	89902	90715	90987	91131	91523	92168	91970	91680	91984	91219	91591	90787	90496	89702	90697	90166	89834	88094	87818	88517	87402															Epox+20S	0.242262	0.171597	0.161545	0.161025	0.159841	0.162906	0.163931
PA28-20S	341	A05	167476	237303	353724	471285	566610	679029	735188	836865	846987	940108	1038856	1118765	1203948	1295280	1387604	1479110	1565202	1646768	1739578	1837905	1922143	2003066	2084011	2162322	2247164														341	PA28-20S	0.452218	0.715396	1.15419	1.59727	1.95655	2.38026	2.59192
PA28-20S	341	B05	162950	223361	327411	432778	534548	635134	741279	842685	948908	1053439	1157925	1261385	1373194	1479313	1585225	1690513	1793498	1895903	2001203	2101042	2201444	2311858	2411125	2510063	2608197															PA28-20S	0.435159	0.662848	1.05501	1.45214	1.83571	2.21482	2.61488
PA28-20S	341	C05	167081	235797	344353	454219	560035	670683	780848	893925	1003974	1120144	1230739	1345629	1460319	1569045	1690491	1812035	1926079	2040379	2150628	2267233	2382122	2482529	2598980	2724086	2834354															PA28-20S	0.450729	0.70972	1.11887	1.53295	1.93177	2.3488	2.76402
Epox+PA28-20S	341	D05	141994	134210	110777	163259	185361	215646	233568	274117	312431	339995	374901	412314	444933	530376	569967	608065	651457	693429	736439	778051	820095	858279	915955	952767	991626															Epox+PA28-20S	0.356176	0.326838	0.238519	0.436324	0.519626	0.633771	0.701319
20S	341	E05	109215	99006	100460	103479	107091	111426	114583	119475	122603	127260	131658	135744	139555	143358	147867	152037	155122	158970	164032	169152	172114	176066	180895	185670	188210															20S	0.232632	0.194154	0.199634	0.211013	0.224627	0.240965	0.252864
20S	341	F05	106374	98878	100998	103817	106959	110474	114573	118586	122392	126828	130751	134195	138555	142886	146853	151216	154967	159020	163447	166887	172408	176595	179919	185347	188996															20S	0.221924	0.193672	0.201662	0.212287	0.224129	0.237377	0.252826
20S	341	G05	104870	96240	98426	101441	105209	108949	113540	117669	121752	124727	129682	133370	136521	140292	145816	149952	153389	157990	161586	165937	171078	173983	178174	183259	188068															20S	0.216256	0.183729	0.191968	0.203332	0.217533	0.23163	0.248933
Epox+20S	341	H05	105283	92895	91533	90743	91387	91315	91778	91850	92622	92548	92506	91501	91962	91049	91327	90571	90430	90358	89379	89381	89706	88066	87654	87085	86891															Epox+20S	0.217812	0.171122	0.165989	0.163011	0.165438	0.165167	0.166912
PA28-20S	270	A06	170805	255139	379534	489501	588870	691385	790697	890713	995240	1104417	1212034	1315133	1418668	1524555	1626393	1734299	1829151	1935898	2044659	2143125	2238343	2335154	2428988	2526405	2621730														270	PA28-20S	0.464765	0.78262	1.25146	1.66593	2.04045	2.42683	2.80114
PA28-20S	270	B06	175804	258724	388541	507757	615665	718530	824587	927247	1033410	1138526	1243665	1354455	1458600	1562920	1667198	1770687	1870670	1972832	2063684	2171146	2285193	2374322	2471394	2567816	2665669															PA28-20S	0.483606	0.796131	1.28541	1.73474	2.14144	2.52914	2.92887
PA28-20S	270	C06	172528	258712	387324	505719	614617	724082	825321	933801	1040082	1147291	1255787	1363675	1464250	1578819	1689447	1794630	1902549	2005692	2107639	2216501	2306938	2417205	2529842	2633584	2730909															PA28-20S	0.471259	0.796086	1.28082	1.72706	2.13749	2.55007	2.93164
Epox+PA28-20S	270	D06	105940	60698	64242	68141	76419	87640	99357	112495	125891	139777	153776	168479	182736	197895	207919	223952	240276	252241	265584	286050	294334	307289	317709	327631	341409															Epox+PA28-20S	0.220289	0.0497715	0.0631288	0.0778242	0.109024	0.151316	0.195477
20S	270	E06	111436	101149	99877	103435	106320	110064	114175	118586	122254	127855	132227	136583	140258	144983	149880	153852	157678	162475	168259	173468	177082	182570	187301	192072	195925															20S	0.241003	0.202231	0.197437	0.210847	0.221721	0.235832	0.251326
20S	270	F06	108729	98682	99453	103205	107009	111590	115574	119130	123394	127759	131342	137318	141021	145611	149607	154288	158317	162646	167073	172236	177523	181332	185962	190715	195871															20S	0.2308	0.192933	0.195839	0.20998	0.224318	0.241583	0.256599
20S	270	G06	108979	98634	99287	101931	104682	109113	112617	117076	120412	124619	128590	133376	137236	141590	146102	150304	154769	159232	162982	167794	171925	176369	182412	187491	189363															20S	0.231743	0.192752	0.195213	0.205179	0.215547	0.232248	0.245454
Epox+20S	270	H06	122751	96274	93962	93507	94330	93783	94386	95109	94614	94792	94874	94038	94124	93904	93417	93429	93433	92420	92136	91475	91760	91315	90342	89365	89578															Epox+20S	0.283649	0.183857	0.175144	0.173429	0.17653	0.174469	0.176742
PA28-20S	384	A07	168608	239813	349391	449232	547997	651974	752027	864357	978578	1086676	1202958	1311520	1424329	1538531	1653130	1759192	1877867	2001705	2121422	2234683	2351953	2464728	2575486	2688049	2803402														384	PA28-20S	0.456484	0.724856	1.13786	1.51416	1.8864	2.27829	2.65539
PA28-20S	384	B07	170178	234610	307459	396372	480766	569118	658195	748204	836546	930386	1029360	1121467	1210676	1304689	1396706	1491240	1582923	1665950	1761057	1864069	1949633	2035715	2122135	2211179	2293625															PA28-20S	0.462402	0.705246	0.979814	1.31493	1.63301	1.96601	2.30174
PA28-20S	384	C07	164709	225277	321829	413878	504153	594966	686292	778573	874468	972976	1064550	1156974	1259269	1357727	1460962	1553166	1645995	1744730	1836954	1925564	2022499	2128898	2220981	2316215	2408450															PA28-20S	0.441789	0.67007	1.03397	1.38091	1.72115	2.06343	2.40764
Epox+PA28-20S	384	D07	110979	73374	77696	187441	222461	257276	302396	344309	389880	442824	491410	542829	593333	642738	697304	751114	802543	858392	909386	966861	1018643	1063177	1120152	1179517	1230715															Epox+PA28-20S	0.239281	0.0975473	0.113837	0.527466	0.659456	0.790674	0.960731
20S	384	E07	116029	99279	99767	99675	102842	106192	110146	113045	118378	121750	125028	129371	133316	136779	141077	145463	150050	153890	157413	161832	166592	170300	174187	178553	182538															20S	0.258314	0.195183	0.197023	0.196676	0.208612	0.221238	0.236141
20S	384	F07	111852	99841	100604	101913	105557	109129	113894	117527	121846	124751	130262	134123	139064	142908	147182	152321	156640	161522	166214	171791	177114	182225	186028	190817	195102															20S	0.242571	0.197301	0.200177	0.205111	0.218845	0.232308	0.250267
20S	384	G07	118934	103956	99919	102564	105837	110098	114014	118087	122272	127002	130258	134718	140084	144786	149477	152852	157425	162231	168073	170907	175758	181718	185852	191394	195270															20S	0.269263	0.212811	0.197595	0.207564	0.2199	0.23596	0.250719
Epox+20S	384	H07	115883	92056	90613	89874	90352	90380	91497	92066	91529	91780	91243	91669	90911	90715	90929	90633	90174	89902	89776	89297	89041	88431	87792	88218	86989															Epox+20S	0.257764	0.16796	0.162521	0.159736	0.161537	0.161643	0.165853
PA28-20S	228	A01	192010	297152	415569	520273	619776	725331	829240	847645	933571	918799	996151	1071267	1145916	1217061	1295068	1364232	1425382	1484122	1547308	1607279	1669216	1719076	1772217	1824118	1871168
PA28-20S	267	A02	188723	274758	385937	469429	581361	695897	672185	759273	849634	941354	1029686	1116172	1196902	1285455	1373331	1451287	1528188	1607832	1680128	1751351	1812062	1878299	1951821	2011385	2105921
PA28-20S	230	A03	164110	222102	322659	415848	514331	612433	685058	783362	880693	927903	1019775	1109319	1208567	1301553	1387396	1483011	1569886	1657375	1742075	1826978	1912570	2004231	2081828	2159347	2249512
PA28-20S	268	A04	168043	243698	366675	487676	561272	668722	779193	871121	976740	1037732	1131171	1233827	1334985	1430927	1532536	1623161	1713459	1679408	1748473	1824721	1909150	1979573	2050385	2125458	2196157
PA28-20S	341	A05	167476	237303	353724	471285	566610	679029	735188	836865	846987	940108	1038856	1118765	1203948	1295280	1387604	1479110	1565202	1646768	1739578	1837905	1922143	2003066	2084011	2162322	2247164
PA28-20S	270	A06	170805	255139	379534	489501	588870	691385	790697	890713	995240	1104417	1212034	1315133	1418668	1524555	1626393	1734299	1829151	1935898	2044659	2143125	2238343	2335154	2428988	2526405	2621730
PA28-20S	384	A07	168608	239813	349391	449232	547997	651974	752027	864357	978578	1086676	1202958	1311520	1424329	1538531	1653130	1759192	1877867	2001705	2121422	2234683	2351953	2464728	2575486	2688049	2803402
PA28-20S	50P2f	A08	147422	227077	364089	510354	652491	787718	923654	1057684	1181000	1300139	1411171	1516384	1619214	1715172	1801781	1885220	1979369	2054698	2128827	2199683	2267301	2331518	2386992	2439767	2503463
PA28-20S	35P2c	A09	112513	118780	144155	176207	209042	243129	278208	310102	343645	374738	405679	436725	465010	493500	522748	553445	577804	602366	627152	651920	675546	694660	713623	742621	761163
	AMC Standard	A10	10402	9786	9436	9658	9730	9724	9742	9372	9746	9628	9598	9608	9748	9796	9662	9744	9736	9476	9818	9800	9688	9676	9616	9712	9668
	AMC Standard	A11	10502	9932	9512	9650	9850	9684	9810	9842	9648	9512	9644	9674	9780	9732	9622	9680	9660	9772	9818	9600	9896	9874	9836	9714	9748
		A12	11716	11446	11482	11472	11256	11320	11378	11302	11316	11476	11212	11670	11262	11374	11466	11422	11294	11190	11140	11168	11334	11330	11252	11496	11384
PA28-20S	228	B01	187313	271008	373977	468044	556626	646849	662279	738849	821337	897130	974222	1046915	1117533	1192439	1262143	1325638	1394522	1467915	1530137	1589824	1650505	1704268	1762995	1812119	1856200
PA28-20S	267	B02	174440	251038	369718	486008	594797	657234	709683	811836	908358	1005554	1067060	1156252	1246122	1336047	1416767	1506681	1597275	1678412	1760526	1839846	1920002	1993096	2067118	2132559	2209368
PA28-20S	230	B03	163339	227879	333936	427132	524508	617736	713371	806825	903166	1001962	1103745	1176297	1270587	1360435	1459010	1560692	1650855	1741967	1832381	1927074	2015078	2107506	2188684	2290953	2370239
PA28-20S	268	B04	169166	239075	336675	443692	526749	623701	722460	821903	922309	1022705	1121627	1221802	1313872	1417589	1518039	1616104	1711383	1802697	1899892	1992851	2078335	2167457	2270204	2362218	2440896
PA28-20S	341	B05	162950	223361	327411	432778	534548	635134	741279	842685	948908	1053439	1157925	1261385	1373194	1479313	1585225	1690513	1793498	1895903	2001203	2101042	2201444	2311858	2411125	2510063	2608197
PA28-20S	270	B06	175804	258724	388541	507757	615665	718530	824587	927247	1033410	1138526	1243665	1354455	1458600	1562920	1667198	1770687	1870670	1972832	2063684	2171146	2285193	2374322	2471394	2567816	2665669
PA28-20S	384	B07	170178	234610	307459	396372	480766	569118	658195	748204	836546	930386	1029360	1121467	1210676	1304689	1396706	1491240	1582923	1665950	1761057	1864069	1949633	2035715	2122135	2211179	2293625
PA28-20S	50P2f	B08	186030	288688	452537	625037	781846	929098	1060289	1184752	1305301	1428283	1541339	1645829	1747522	1852087	1951018	2045361	2124549	2218169	2314363	2389333	2464402	2534494	2599672	2663564	2717170
PA28-20S	35P2c	B09	130809	132974	161758	201380	246355	290719	336013	381203	426780	465527	502336	535353	564237	588683	610238	629627	650720	674205	691305	710134	728080	744283	758618	775001	790883
	AMC Standard	B10	1486198	1456928	1447081	1436958	1416603	1406970	1400020	1397517	1386363	1373873	1361104	1347712	1334527	1320671	1307038	1292521	1284012	1267818	1252758	1238360	1223420	1207518	1183115	1169122	1155707
	AMC Standard	B11	1471136	1447091	1431164	1417343	1406005	1395467	1395019	1378486	1364299	1352235	1337995	1322033	1309218	1290402	1279617	1271688	1251599	1235610	1218776	1199557	1184437	1159592	1143612	1129474	1108870
		B12	11866	11318	11466	11314	11600	11586	11602	11338	11534	11568	11490	11446	11238	11728	11370	11328	11244	11446	11538	11666	11408	11526	11624	11420	11372
PA28-20S	228	C01	184419	289921	434421	502143	597131	694783	793981	892363	983280	1081337	1183433	1277658	1369045	1458626	1552797	1640179	1724793	1805766	1893645	1985958	2059836	2143926	2210878	2285424	2350820
PA28-20S	267	C02	174498	257025	379560	503076	555520	660300	768471	871823	947695	1051903	1154874	1256946	1356640	1459854	1563432	1663717	1757289	1859627	1968777	2061757	2156874	2247640	2337062	2429524	2513348
PA28-20S	230	C03	158461	219488	317719	417090	514170	614027	710364	813088	919292	1024398	1127468	1232913	1336903	1441925	1545229	1646168	1757652	1870314	1975308	2076132	2181036	2286728	2388397	2483160	2586642
PA28-20S	268	C04	169593	241376	356612	474274	587848	697113	780929	897396	931562	1023687	1122622	1220553	1322009	1421027	1518969	1616998	1720587	1812689	1907488	2006637	2100170	2191313	2275535	2371541	2470572
PA28-20S	341	C05	167081	235797	344353	454219	560035	670683	780848	893925	1003974	1120144	1230739	1345629	1460319	1569045	1690491	1812035	1926079	2040379	2150628	2267233	2382122	2482529	2598980	2724086	2834354
PA28-20S	270	C06	172528	258712	387324	505719	614617	724082	825321	933801	1040082	1147291	1255787	1363675	1464250	1578819	1689447	1794630	1902549	2005692	2107639	2216501	2306938	2417205	2529842	2633584	2730909
PA28-20S	384	C07	164709	225277	321829	413878	504153	594966	686292	778573	874468	972976	1064550	1156974	1259269	1357727	1460962	1553166	1645995	1744730	1836954	1925564	2022499	2128898	2220981	2316215	2408450
PA28-20S	50P2f	C08	182971	296892	463696	639415	786381	922967	1061651	1202634	1318853	1432284	1542062	1656651	1759728	1860999	1970696	2065121	2154504	2242219	2313456	2398812	2493540	2559528	2625454	2692081	2753491
PA28-20S	35P2c	C09	122603	124709	153353	190399	234711	280151	329215	374363	419498	463332	504835	543993	577677	608996	635358	656765	676951	693568	710418	733486	747845	763243	778077	795426	808948
	AMC Standard	C10	2844657	2793975	2763274	2740987	2719498	2698377	2680837	2652492	2637207	2633520	2610580	2580121	2561259	2535118	2516461	2485446	2450089	2432758	2417383	2385927	2357968	2326260	2295561	2263645	2223078
	AMC Standard	C11	2853304	2794979	2769447	2751989	2723852	2703942	2673478	2656171	2650863	2624565	2598910	2567332	2544692	2520048	2489408	2452589	2432481	2413899	2381016	2345543	2317130	2280840	2244072	2197470	2161696
		C12	11730	11212	11234	11340	11220	11170	11128	11334	11286	11302	11456	11190	11420	11206	11386	11476	11194	11394	11384	11430	11520	11260	11134	11366	11396
Epox+PA28-20S	228	D01	126884	126177	162495	176573	199166	219129	248805	273820	304731	336035	348534	379231	376248	404733	431440	459483	484193	510377	535119	558807	557952	581970	597968	618677	636859
Epox+PA28-20S	267	D02	105403	103241	216265	226857	210391	239107	273286	309706	346916	386063	425814	453925	493402	532037	565522	607805	648826	689154	721739	762735	804733	841753	879450	916607	955123
Epox+PA28-20S	230	D03	129477	119551	107972	116371	131786	149171	293979	345644	387047	429671	475869	524988	579441	635319	683733	733248	786950	836643	891762	957546	1007752	1059153	1114004	1167789	1221501
Epox+PA28-20S	268	D04	116942	111267	96608	152848	174850	211898	292786	290381	326957	365079	401819	439714	476936	516982	556568	594962	630561	670397	713127	756845	793997	827485	867916	904786	939070
Epox+PA28-20S	341	D05	141994	134210	110777	163259	185361	215646	233568	274117	312431	339995	374901	412314	444933	530376	569967	608065	651457	693429	736439	778051	820095	858279	915955	952767	991626
Epox+PA28-20S	270	D06	105940	60698	64242	68141	76419	87640	99357	112495	125891	139777	153776	168479	182736	197895	207919	223952	240276	252241	265584	286050	294334	307289	317709	327631	341409
Epox+PA28-20S	384	D07	110979	73374	77696	187441	222461	257276	302396	344309	389880	442824	491410	542829	593333	642738	697304	751114	802543	858392	909386	966861	1018643	1063177	1120152	1179517	1230715
Epox+PA28-20S	50P2f	D08	151460	138371	136973	136499	137500	139589	142727	145934	149780	154847	160390	164469	169503	175457	182245	188888	194038	200282	205338	213132	217239	223112	229938	235954	240775
Epox+PA28-20S	35P2c	D09	142301	129375	128604	131153	135341	138463	141275	144253	144995	146765	148049	147935	148247	148496	148968	146441	147058	147362	147717	147743	150056	150833	150853	152476	153547
	AMC Standard	D10	5477692	5387256	5344044	5328454	5278307	5242705	5217467	5176944	5143722	5091257	5045013	5036675	4999955	4956420	4913464	4864111	4816365	4770103	4697978	4663480	4634325	4565585	4508260	4452823	4386291
	AMC Standard	D11	5597122	5521516	5480734	5433350	5388429	5354794	5317670	5275981	5213770	5189800	5165446	5121052	5073613	5015163	4974373	4912125	4856893	4785008	4734734	4707976	4638353	4572048	4503760	4441556	4368806
		D12	11836	11602	11208	11364	11426	11432	11316	11272	11324	11334	11376	11328	11364	11470	11394	11366	11196	11718	11356	11472	11386	11260	11496	11562	11398
20S	228	E01	107355	96716	98500	102670	106562	111538	117242	121099	126832	131428	136613	142443	147090	151001	157251	163373	167854	173500	177813	184409	188870	193266	199811	205621	210569
20S	267	E02	105357	99947	100892	105013	109998	115746	119617	125076	130114	135213	140088	145165	149679	155935	161450	166650	172356	177248	182287	188808	192679	198665	203741	209615	214327
20S	230	E03	112030	102540	100934	104921	108336	112293	116453	120396	123702	127775	132055	135928	140248	145227	148982	152648	156752	161416	165256	169237	173798	178455	182929	187313	190421
20S	268	E04	106642	99583	102432	106784	110787	114887	119671	123454	128812	132587	136453	141598	145870	150689	155336	159803	163836	169421	172757	177501	182598	187100	191519	196683	199356
20S	341	E05	109215	99006	100460	103479	107091	111426	114583	119475	122603	127260	131658	135744	139555	143358	147867	152037	155122	158970	164032	169152	172114	176066	180895	185670	188210
20S	270	E06	111436	101149	99877	103435	106320	110064	114175	118586	122254	127855	132227	136583	140258	144983	149880	153852	157678	162475	168259	173468	177082	182570	187301	192072	195925
20S	384	E07	116029	99279	99767	99675	102842	106192	110146	113045	118378	121750	125028	129371	133316	136779	141077	145463	150050	153890	157413	161832	166592	170300	174187	178553	182538
20S	50P2f	E08	152650	145647	157678	171603	187932	201586	215006	226149	233985	241609	202270	193843	200015	207068	213012	221160	228157	235344	241721	248109	254310	260783	267794	275025	280603
20S	35P2c	E09	150170	145720	156239	122507	127857	133731	140885	145079	150917	154992	160961	165490	169703	174201	180094	185646	190703	195228	201631	206573	211391	216562	222322	229124	235134
	AMC Standard	E10	8836473	8702260	8636113	8590230	8546818	8543487	8482879	8436709	8381923	8329602	8268497	8174039	8122727	8085717	8041340	7965053	7882537	7817681	7740796	7670880	7554922	7485059	7444162	7350416	7248619
	AMC Standard	E11	8820760	8672838	8602150	8557785	8532165	8461602	8410971	8346101	8287811	8223478	8135346	8060955	8021009	7962560	7869045	7792777	7698941	7619748	7534003	7409965	7333925	7276308	7156334	7061981	6939963
		E12	11496	11104	11058	11138	11064	11358	11070	11284	11076	11036	11084	11004	11324	11234	11186	11220	11396	11230	11094	11128	11134	11372	11184	11342	11286
20S	228	F01	109045	98500	99275	102336	107437	110899	116027	121167	126590	131029	135986	140628	145335	151352	155767	160066	166111	171202	176008	182103	187611	193322	197697	203178	207467
20S	267	F02	109876	102202	101579	105273	108080	111824	117366	121794	126149	131352	135972	140234	145249	149539	153521	159062	165360	169651	173608	178547	184037	188894	194070	198017	203236
20S	230	F03	122460	106558	103259	102810	106602	110390	115036	118388	121718	125468	129175	132954	136410	140248	144782	149277	152157	156075	160901	164232	168455	171446	175091	179667	183836
20S	268	F04	109393	102340	103575	106324	110456	114881	119671	123948	128376	133180	137125	141083	146248	149774	155701	159404	164651	168958	173095	176766	180446	185265	191675	195883	200118
20S	341	F05	106374	98878	100998	103817	106959	110474	114573	118586	122392	126828	130751	134195	138555	142886	146853	151216	154967	159020	163447	166887	172408	176595	179919	185347	188996
20S	270	F06	108729	98682	99453	103205	107009	111590	115574	119130	123394	127759	131342	137318	141021	145611	149607	154288	158317	162646	167073	172236	177523	181332	185962	190715	195871
20S	384	F07	111852	99841	100604	101913	105557	109129	113894	117527	121846	124751	130262	134123	139064	142908	147182	152321	156640	161522	166214	171791	177114	182225	186028	190817	195102
20S	50P2f	F08	163293	167285	183472	203556	218117	186042	197693	205492	212267	218474	223341	226816	230381	233724	238560	243578	247305	252410	259746	266364	270330	276006	282235	288623	293544
20S	35P2c	F09	121501	121523	129848	140031	151510	132687	138425	142659	148634	153722	158457	163269	168616	173534	177960	182768	187846	194086	198402	203601	209220	214010	218432	224840	230252
	AMC Standard	F10	11860861	11698964	11603522	11534787	11429512	11362270	11329609	11338016	11245540	11181950	11094056	11008815	10936925	10835350	10743364	10686764	10630179	10536901	10433464	10332969	10232592	10121988	10002953	9882456	9815047
	AMC Standard	F11	11783194	11604955	11497146	11393630	11315289	11269678	11270932	11167405	11094749	11009052	10923069	10827744	10715984	10606721	10540447	10471786	10352275	10239830	10129722	10016872	9892533	9732602	9609983	9524267	9376221
		F12	11362	11038	10982	11146	11222	11136	11340	11194	11180	11238	11248	11050	11076	11200	11206	11336	11222	11368	11284	11198	11196	11216	11328	11192	11310
20S	228	G01	110513	96800	98904	102462	106000	111426	115548	120564	124351	129545	135283	140404	144634	149040	154809	160076	164837	169433	174674	181380	186397	190397	195893	200514	205531
20S	267	G02	109015	101361	102244	106024	110801	115532	120792	124579	129499	136106	140817	145183	150186	155536	160031	165540	169900	175143	181823	186333	192362	196771	201344	207140	211890
20S	230	G03	114391	100926	101399	104110	107884	112323	116748	120905	126640	131294	135305	139773	144394	149940	155326	159597	164953	171647	177084	183191	188946	195278	200476	206915	212581
20S	268	G04	103195	100808	102128	105988	109399	113892	118750	124145	128194	132367	137430	141984	145571	150575	154689	158974	164907	168271	172648	178713	181316	187000	190837	195476	200897
20S	341	G05	104870	96240	98426	101441	105209	108949	113540	117669	121752	124727	129682	133370	136521	140292	145816	149952	153389	157990	161586	165937	171078	173983	178174	183259	188068
20S	270	G06	108979	98634	99287	101931	104682	109113	112617	117076	120412	124619	128590	133376	137236	141590	146102	150304	154769	159232	162982	167794	171925	176369	182412	187491	189363
20S	384	G07	118934	103956	99919	102564	105837	110098	114014	118087	122272	127002	130258	134718	140084	144786	149477	152852	157425	162231	168073	170907	175758	181718	185852	191394	195270
20S	50P2f	G08	166939	170679	190204	157988	165160	171382	177331	182496	188431	192066	198142	203725	208789	214034	219382	225542	229980	236483	241182	247888	256049	259706	266099	271847	276914
20S	35P2c	G09	155364	149842	162658	173644	187808	165609	141568	145846	151009	155859	162215	166183	171350	176988	182688	186305	191384	196009	201731	207172	213581	218326	222844	229240	233367
	AMC Standard	G10	15967185	15775726	15638438	15563029	15471866	15420190	15309678	15197466	15148176	15133632	15049653	14927213	14812361	14716034	14631657	14513878	14330040	14263774	14221862	14091629	13963470	13808569	13681271	13565893	13419338
	AMC Standard	G11	15885631	15658030	15536439	15454964	15356902	15244050	15147984	15080315	15063769	14952185	14840145	14714565	14601444	14476781	14365220	14187220	14081959	14031614	13865842	13728444	13582992	13414301	13259885	13079435	12865476
		G12	11460	11052	11192	11166	11280	11232	11332	11284	11248	11502	11556	11384	11352	11558	11172	11292	11294	11240	11362	11374	11304	11286	11132	11434	11370
Epox+20S	228	H01	95629	90044	90000	89640	90813	90815	90941	90709	90789	91692	90428	90803	89952	90198	89718	89666	88709	88407	88038	87594	86853	86891	85944	85026	84695
Epox+20S	267	H02	104118	92042	91031	90679	90108	90098	90054	90386	90332	90939	90074	90178	90350	90250	89556	89063	89149	88923	87766	87834	87544	86609	85802	85546	85104
Epox+20S	230	H03	108136	94114	90136	90811	89958	90757	90468	90635	90933	90090	91071	90080	90202	89808	89682	89772	89449	88459	88072	87992	87111	86957	85744	86153	84501
Epox+20S	268	H04	111770	93021	90354	90216	89902	90715	90987	91131	91523	92168	91970	91680	91984	91219	91591	90787	90496	89702	90697	90166	89834	88094	87818	88517	87402
Epox+20S	341	H05	105283	92895	91533	90743	91387	91315	91778	91850	92622	92548	92506	91501	91962	91049	91327	90571	90430	90358	89379	89381	89706	88066	87654	87085	86891
Epox+20S	270	H06	122751	96274	93962	93507	94330	93783	94386	95109	94614	94792	94874	94038	94124	93904	93417	93429	93433	92420	92136	91475	91760	91315	90342	89365	89578
Epox+20S	384	H07	115883	92056	90613	89874	90352	90380	91497	92066	91529	91780	91243	91669	90911	90715	90929	90633	90174	89902	89776	89297	89041	88431	87792	88218	86989
Epox+20S	50P2f	H08	101449	90326	104528	138289	133002	127108	103583	103909	104010	103925	104684	104084	104126	104848	105489	104878	105055	105129	105381	104556	104484	104184	104342	104454	103595
Epox+20S	35P2c	H09	121161	118027	113442	108566	113972	117799	121401	122104	123814	100328	99601	100410	100388	100628	100524	100818	100920	99875	100015	99269	98712	99051	98614	98540	97449
	AMC Standard	H10	19175966	18960474	18845780	18847342	18692052	18615146	18500732	18407724	18295558	18111440	18026232	17967436	17857924	17707786	17580068	17433534	17275120	17151714	16909358	16792438	16738644	16526690	16347311	16168862	15965231
	AMC Standard	H11	19129502	18950822	18865102	18728554	18616620	18526086	18423362	18307800	18119980	18022334	17988450	17839190	17682132	17543006	17367898	17240114	17059718	16830362	16713094	16629719	16420995	16215525	16000405	15808140	15574426
		H12	10950	10866	10688	10674	11102	10780	10986	10854	10876	10948	10992	10982	10906	11026	10792	10938	10888	10966	10900	10950	10854	10916	10920	10974	11038
[truncated: 35 more columns]

## Sheet: Summary
170712 PA28-20S Proteasome activity hippocampus									PA28-20S Raw data for plots
									total suc-LLVY-AMC hydrolysis (pmol/min and ug protein)
										WT	KI	Control-IFNγ	Control+IFNγ
										3.67743	3.50488	2.94834	9.74727
										1.81679	3.90338
										6.18127	6.43801
										4.75913
									mean	4.10866	4.61543	2.94834	9.74727
									SD	1.84006	1.59093
									StErr	0.92003	0.918526
									p-value:	0.719337	(=ns, comparing WT and KI)
									Activity in presence of 5µM Epoxomicin
WT n=4; KI n=3; Control cells are WT MEFs (n=1); +/- IFNγ treatment 150 U/ml, 24 hours									WT	KI	Control-IFNγ	Control+IFNγ
Values are mean±SEM (controls n=1, i.e. no error bar)									3.36675	2.03224	0.188659	0.232863
									1.44175	1.00839
right hippocampus was lysed with 4 cycles of harsh centrifugation and resuspension in									0.720874	0.582194
	25 mM Tris/HCl, pH 8.3 (500 µL per 100mg tissue)
Protein concentration was determined using BCA-kit from Pierce
									PA28-20S controls Total activity experimental replicates
PA28-20S Activity assay buffer											mean	stdev	%inh
	Tris-HCl	50mM (pH8.3)									pmol/min and ug protein
	DTT	0.5mM							Control-IFNγ		3.137	0.531702	94.5938
20S Activity assay buffer: Same as above with 0.02% SDS (fresh!)									Control+IFNγ		9.98014	0.159089	97.7013
200µM Suc-LLVY-AMC
5μM Epoxomicin
10μg protein in each well, verified by SDS-PAGE and protein staining and quantification
