# Supplementary material for: PA28αβ overexpression enhances learning and memory of female mice without inducing 20S proteasome activity
Source: BMC Neurosci. 2018 Nov 6;19:70. doi: 10.1186/s12868-018-0468-2 (PMC6218978; doi:10.1186/s12868-018-0468-2)
Supplement: Supplementary file 12 — Additional file 12. The raw data used to produce Additional file 11. [file 12868_2018_468_MOESM12_ESM.xlsx]

## Sheet: Sheet1
Mätpunkt:			1	2	3	4	5	6	7	8	9	10	11	12	13	14	15	16	17	18	19	20	21	22	23	24	25	26	27	28	29	30	31	32	33	34	35	36	37	38	39	40	41	42	43	44	45	46	47
Tid (min):			0	5	10	15	20	25	30	35	40	45	50	55	60	65	70	75	80	85	90	95	100	105	110	115	120	125	130	135	140	145	150	155	160	165	170	175	180	185	190	195	200	205	210	215	220	225	230
Type	Subtype	Well	Copy of Umbelliferone (1.0s) (Counts)
32P2e (OE)	Rep 1	A01	115598	127479	169102	217251	273631	324828	376997	422350	473974	514256	563629	609097	650104	694414	729535	771361	810142	846878	881058	908362	939785	968679	989685	1012081	1031280	1039009	1056887	1063568	1064204	1059052	1051746	1035342	1015728	986055	949191	899126	842377	770829	683028	577800	448294	295760	156386	99607	75956	40998	27937
32P2e (OE)	Rep 2	A02	113922	122655	160406	207020	257803	306769	355829	404598	451890	498682	546607	592409	634937	679758	719978	765115	803545	839747	879062	910621	948674	980479	1008839	1034493	1055367	1082647	1102281	1118508	1132286	1143035	1144858	1154799	1150023	1141900	1128845	1106779	1090147	1052354	1018815	969597	907164	837413	753931	652719	532727	391227	232285
32P2e (OE)	epox	A03	109403	106610	117887	133827	151967	171721	191621	212657	233897	257689	280009	302079	326411	347625	372769	392848	414900	436653	455318	479392	498053	516450	534538	550155	564927	582660	593268	605177	615546	620378	632816	635945	638226	638421	637300	633144	626150	614852	604549	586360	564535	543621	511460	475093	434128	384827	329682
AMC stege (50mM Tris, 1mM DTT)	0µL AMC	A04	724	684	672	686	698	704	684	684	674	676	684	690	718	716	676	722	710	744	726	682	684	686	712	770	724	736	740	748	800	744	768	704	776	720	746	712	734	730	758	760	754	766	732	702	782	750	694
AMC stege (50mM Tris, 1mM DTT)	0µL AMC	A05	756	690	684	682	660	710	672	660	692	644	696	696	682	680	688	662	694	712	680	686	676	682	686	648	630	634	660	666	706	664	670	646	650	658	690	670	660	628	676	680	668	686	634	616	666	728	636
33P2b (WT)	Rep 1	B01	113948	138139	193228	258020	326102	394199	464783	530497	597216	658847	721326	783233	843738	898930	955006	1007006	1055212	1107622	1149260	1192312	1234169	1263787	1308683	1336104	1364629	1387834	1400056	1418398	1433692	1436065	1433572	1424433	1402585	1387012	1348884	1298838	1245362	1164456	1085061	979740	849293	694813	512972	306222	173546	114071	82391
33P2b (WT)	epox	B02	113336	111239	123105	135864	149051	164320	178953	194895	208665	224698	239053	254040	270096	285324	300528	312072	328372	342031	354232	367321	378854	390749	402578	412711	422671	430376	435865	446376	452025	456780	460680	463266	468291	465500	465097	460773	455705	450406	444053	431806	418200	402518	383624	361658	335568	304677	269745
empty		B03	105968	88547	83885	85260	84853	84629	84717	84341	84633	83538	84657	85230	85194	86673	85642	85816	86165	86457	86175	85930	86161	86293	85880	86201	85948	85584	86199	85840	85276	84329	83985	83801	83777	84117	82840	82732	81959	81931	80694	79535	79141	77762	77646	76118	74868	73723	71591
AMC stege (50mM Tris, 1mM DTT)	5µL AMC	B04	1741364	1616218	1600668	1593932	1612303	1609590	1609887	1611632	1608568	1617463	1625484	1630060	1632040	1632952	1632489	1644032	1647658	1646351	1653595	1650167	1662735	1665320	1670338	1668789	1670655	1674934	1684397	1688103	1690088	1696770	1692461	1707024	1707960	1710818	1711499	1710179	1723377	1721523	1723611	1728561	1729308	1729229	1737848	1743206	1744574	1745186	1743857
AMC stege (50mM Tris, 1mM DTT)	5µL AMC	B05	1737881	1587635	1554511	1563377	1564302	1569246	1571642	1569907	1575798	1583437	1585459	1587438	1591016	1587599	1601788	1602975	1600534	1604473	1607107	1609324	1614935	1614541	1620445	1621996	1621104	1632601	1633351	1635587	1640020	1632249	1650545	1649769	1652349	1653872	1657153	1659626	1665014	1667296	1669313	1671135	1667770	1678501	1677096	1672902	1672246	1660289	1670836
35P2c (WT)	Rep 1	C01	115708	143068	209280	284397	366251	445548	520607	601537	677875	750932	825210	896575	963561	1035380	1095012	1158706	1217494	1270753	1336313	1383287	1433738	1483267	1523840	1569399	1607814	1644066	1667278	1697443	1713361	1736179	1742095	1745738	1739728	1718176	1702925	1667786	1624645	1557852	1483427	1395402	1284399	1142641	973511	778294	541514	310226	194116
35P2c (WT)	Rep 2	C02	113472	134404	188289	254924	327148	399243	471738	547068	617832	685811	755521	820411	893867	954283	1017563	1077366	1134841	1193251	1250484	1303970	1355304	1406195	1448428	1502974	1542483	1581456	1615966	1647065	1687067	1711375	1735915	1756380	1765964	1777461	1784245	1780908	1773693	1750333	1726327	1698777	1649226	1590518	1518733	1427143	1330105	1204486	1054832
35P2c (WT)	epox	C03	109850	108402	119243	132904	147861	164170	180735	197438	213828	230701	246689	266300	283158	299351	315569	332295	347408	365187	379567	392765	407916	420532	435522	449552	460188	473419	483658	494296	504712	511744	520113	526064	530634	537144	539121	539427	540002	533706	534223	526779	520133	508105	492682	478250	464743	438919	414159
AMC stege (50mM Tris, 1mM DTT)	10µL AMC	C04	3060536	3090734	3078769	3072369	3065185	3081371	3090321	3093446	3102438	3105369	3106561	3127685	3131730	3131707	3138293	3133544	3159401	3160053	3169334	3174648	3165817	3177976	3198523	3201120	3207506	3216537	3204762	3234113	3236525	3235253	3243485	3235709	3261546	3263701	3259743	3263645	3263001	3264517	3279471	3281010	3281171	3288041	3280938	3303422	3296743	3299310	3301930
AMC stege (50mM Tris, 1mM DTT)	10µL AMC	C05	3086051	3046270	3028529	3017528	3019544	3037788	3042795	3044108	3050560	3040577	3074674	3073004	3074738	3082871	3076305	3090423	3101157	3105124	3113026	3112821	3114634	3135576	3138425	3137229	3145923	3141776	3171885	3167672	3172646	3179730	3173973	3186259	3203910	3205099	3205706	3213296	3205361	3229625	3226204	3235059	3232816	3223829	3246924	3241112	3238545	3233235	3228729
37P2e (OE)	Rep 1	D01	117124	140965	180767	216770	251463	287163	321718	354097	387497	422476	453733	483735	513599	540796	572305	597924	622694	648854	671289	692533	716576	737741	755261	770607	783436	799912	808932	818584	823222	822762	829832	822908	816959	805130	787913	771272	751275	714725	680640	633355	577705	513591	433800	341706	231092	126688	76431
37P2e (OE)	Rep 2	D02	115392	133641	171068	205979	240478	272428	305433	337311	371787	403394	435245	465044	491969	525223	553459	582097	608264	636777	658833	690157	713574	735208	756776	774685	797846	816834	831766	845487	858220	870048	884232	891675	897350	900425	898389	904102	896157	885600	873587	855497	840340	816286	785551	747658	701278	649723	589297
37P2e (OE)	epox	D03	111720	120694	141914	152406	162762	173091	183183	194839	206152	215736	227420	238137	249061	261495	270828	281557	292194	301327	315370	324311	333669	342072	350974	360179	368842	376372	383475	389390	393960	402508	405677	409334	413567	413499	416710	417409	415429	413778	408432	406968	401765	393065	383795	372871	358252	344759	325278
AMC stege (50mM Tris, 1mM DTT)	20µL AMC	D04	6178886	5961470	5940555	5920267	5929217	5913576	5936187	5968908	5972519	5977948	5986164	5987744	6035214	6032345	6045734	6063755	6038088	6077034	6100838	6110776	6122714	6128182	6129608	6173917	6170769	6177978	6190471	6174850	6217156	6218547	6222630	6232384	6228615	6230416	6254430	6257261	6253852	6261943	6249141	6291569	6288554	6281036	6285545	6257142	6296427	6300165	6291639
AMC stege (50mM Tris, 1mM DTT)	20µL AMC	D05	6263081	5982803	5935377	5918626	5928298	5932660	5979437	5968970	5983913	5988521	5983251	6020589	6044051	6048207	6070938	6069427	6080884	6120745	6125745	6133649	6154720	6147659	6196478	6194363	6206851	6219591	6210437	6239676	6266261	6272314	6282245	6291549	6282590	6324304	6319421	6338717	6340714	6320792	6372943	6369791	6379664	6385205	6366866	6377511	6400905	6403297	6399579
31P2g (WT)	Rep 1	E01	194468	407771	641583	798757	914694	1020793	1110526	1196839	1276839	1348108	1432138	1496029	1562610	1625968	1674926	1740105	1794640	1844646	1889029	1931242	1965385	2010444	2036301	2063272	2084758	2093649	2117048	2122461	2122306	2120566	2100572	2084197	2066489	2031099	1984310	1932175	1867602	1793777	1700638	1594861	1467935	1311909	1140114	938658	697975	430024	235679
31P2g (WT)	Rep 2	E02	175539	374238	615478	785434	921560	1027905	1122333	1209166	1287649	1372224	1452480	1524508	1593083	1657011	1720146	1788974	1845491	1901027	1952076	1992784	2052461	2092428	2129966	2165487	2188860	2224453	2260999	2281441	2299536	2311039	2314858	2329334	2325935	2321225	2306762	2278931	2273681	2237143	2202202	2152832	2086512	2023728	1949024	1858075	1751684	1624360	1478107
31P2g (WT)	epox	E03	153127	260372	363348	408681	440929	471074	501104	532114	559661	591667	619649	644906	671048	693776	721159	741567	763971	782546	801156	819397	838109	852236	866719	879347	889528	903559	911860	919588	927190	927224	938553	936827	937683	934875	927111	925501	920053	910591	897675	885061	866128	853426	825422	802664	771837	736069	702370
AMC stege (50mM Tris, 1mM DTT)	35µL AMC	E04	10146195	9733341	9720380	9747326	9748808	9766689	9775827	9753252	9853305	9840934	9855552	9872671	9863886	9912884	9948635	9957014	9976703	9983090	9968831	10052102	10033280	10033681	10035560	10023886	10109083	10120215	10125408	10157074	10127765	10169384	10209347	10213357	10218735	10213589	10212703	10269842	10259421	10268023	10266490	10240495	10304283	10297660	10298697	10297434	10261532	10297822	10326421
AMC stege (50mM Tris, 1mM DTT)	35µL AMC	E05	10087249	9742897	9748588	9702607	9720991	9756404	9736405	9795006	9842611	9852409	9876932	9898113	9896373	9965470	9975980	9979679	9995199	9962789	10064111	10061677	10076807	10085707	10071862	10112832	10165656	10167319	10178221	10196105	10194182	10274555	10264906	10272094	10296050	10275656	10346120	10342045	10342173	10360941	10359058	10368887	10403675	10409773	10405683	10410902	10387294	10443043	10418312
36P2d (OE)	Rep 1	F01	200396	414816	606886	723078	813610	890989	967041	1032407	1094990	1160806	1216002	1280970	1336806	1396055	1445768	1494074	1539763	1590742	1634072	1672764	1711058	1735601	1781830	1808606	1827760	1849932	1857771	1878854	1892506	1891073	1887427	1879701	1862728	1852709	1819831	1781486	1736721	1674828	1616890	1533525	1440448	1327744	1200272	1036219	855866	639184	394811
36P2d (OE)	Rep 2	F02	194587	393091	600771	732486	826096	912536	986059	1055232	1121297	1183293	1245190	1310630	1365931	1423001	1477570	1524153	1587107	1630310	1677376	1721924	1755800	1802216	1841706	1877690	1910440	1936671	1959434	1992567	2011597	2024262	2036222	2039575	2058866	2058423	2051205	2042081	2022407	2008167	1988618	1950314	1907107	1858156	1789112	1735365	1646941	1552124	1437684
36P2d (OE)	epox	F03	167696	292489	402644	443463	472256	500702	531142	560794	588015	615200	646380	671855	695075	721209	744406	766732	788577	809844	828616	849396	862888	883388	896421	910403	923438	928708	945967	953891	958949	964438	964648	969595	975309	973039	970530	964898	958798	954784	944008	929754	915576	892448	877729	854848	827066	793495	755714
AMC stege (50mM Tris, 1mM DTT)	50µL AMC	F04	13604567	13233689	13180684	13141435	13241738	13240233	13255601	13265436	13250128	13304288	13362056	13369865	13383405	13396957	13408352	13495362	13495173	13511848	13539782	13503284	13609029	13605039	13629431	13664715	13609186	13659310	13716831	13727760	13732930	13744808	13725184	13818717	13821405	13819685	13836934	13793387	13880451	13875543	13872136	13879616	13820703	13872089	13900446	13890950	13900277	13895828	13878755
AMC stege (50mM Tris, 1mM DTT)	50µL AMC	F05	13394444	13069810	12964241	13024984	13061779	13077007	13100500	13118513	13136463	13209508	13226493	13237684	13261093	13233283	13357289	13334796	13357388	13374929	13404256	13426838	13480365	13478544	13519527	13526165	13517104	13604120	13608799	13618070	13640235	13600216	13716445	13723635	13736537	13736996	13702499	13760576	13804211	13806721	13814012	13816183	13814863	13895629	13863585	13862466	13848906	13794720	13871100
50P2f (WT) IFN-g	Rep 1	G01	211854	549304	1035962	1501403	1940107	2358658	2752120	3144923	3529040	3891451	4240310	4574440	4894797	5232073	5529371	5804074	6077618	6328127	6613852	6838532	7052266	7257442	7434801	7612647	7793254	7923636	8021028	8134153	8175506	8279907	8286753	8273142	8243552	8137038	8081026	7919845	7728999	7452767	7158411	6812289	6399968	5868533	5239788	4509732	3636742	2645311	1521970
50P2f (WT) IFN-g	Rep 2	G02	197921	485680	931924	1391070	1825257	2231556	2627739	3021621	3393730	3754461	4107323	4437991	4802923	5110332	5428071	5718850	6008777	6284413	6580927	6837506	7080938	7325835	7529491	7785120	7969969	8146218	8311033	8435606	8638028	8747449	8845181	8927249	8971566	9020724	9063398	9053447	9021443	8924140	8833025	8754971	8568390	8361851	8101261	7773576	7440741	7010272	6490931
50P2f (WT) IFN-g	epox	G03	125154	161806	197985	227502	256869	287801	322788	355131	389083	424772	458629	495556	534058	568384	604785	643101	673228	715303	748664	781790	815538	845711	883037	913251	941267	970339	994476	1024113	1049579	1071714	1090528	1110627	1123716	1144271	1150053	1161553	1167641	1163024	1173993	1165195	1160207	1146535	1125850	1105487	1080651	1045921	1005111
AMC stege (50mM Tris, 1mM DTT)	75µL AMC	G04	18012886	17654834	17600196	17581314	17557382	17642564	17682946	17703212	17742310	17713078	17756566	17860926	17868382	17881508	17903998	17864706	18027532	18023960	18046584	18085566	18047372	18093068	18177614	18204720	18211890	18239168	18180018	18344660	18285752	18315422	18337092	18293402	18417646	18415938	18413312	18421558	18358166	18409868	18483852	18475734	18471886	18457114	18455940	18546196	18517234	18485230	18481632
AMC stege (50mM Tris, 1mM DTT)	75µL AMC	G05	18067224	17714452	17638834	17574560	17644122	17739518	17768242	17785436	17826472	17782082	17935102	17930426	17961182	17983710	17961252	18050858	18122660	18143114	18186628	18215114	18213120	18307594	18328078	18350312	18375718	18324320	18477890	18487012	18503270	18527970	18503000	18554136	18619048	18624714	18640658	18676306	18640308	18764108	18744166	18741972	18758366	18693050	18815706	18790766	18766356	18756086	18672158
51P2m (WT) IFN-g	Rep 1	H01	232030	606167	1081500	1546967	1985758	2406137	2807992	3195173	3569066	3950733	4297043	4637671	4969573	5275513	5618949	5900401	6181864	6452018	6699094	6947712	7189314	7397138	7590548	7758800	7885178	8061429	8140630	8210144	8271422	8245432	8281159	8211430	8111893	7972104	7744986	7510461	7230781	6829749	6364551	5810658	5133627	4351982	3391130	2284719	1177922	687332	543287
51P2m (WT) IFN-g	Rep 2	H02	211697	529785	981464	1431882	1862828	2276003	2674784	3051869	3450645	3813574	4175926	4523374	4840456	5188760	5521932	5823352	6120106	6411047	6668244	6979133	7217059	7453417	7679441	7846079	8092968	8253364	8406358	8534861	8630452	8718249	8810387	8840385	8841512	8803991	8732227	8684371	8526007	8334379	8105962	7787790	7491156	7056219	6539970	5950217	5215035	4402288	3436328
51P2m (WT) IFN-g	epox	H03	120138	152361	180528	206913	234320	263833	293532	325531	358834	389687	423810	456423	487628	524421	555876	588132	619008	646905	683022	712388	740932	769370	795560	820056	847001	869495	889109	908369	922239	941911	953576	962033	967727	972336	979057	973321	966708	957790	941535	923575	901241	871777	831780	789478	735712	677461	606378
AMC stege (50mM Tris, 1mM DTT)	100µL AMC	H04	22296046	21905938	21848252	21856154	21879150	21903306	21946940	22083326	22112240	22136566	22180106	22164430	22329172	22327950	22370154	22385322	22333440	22422728	22535574	22560534	22594240	22609910	22595396	22737144	22729624	22737854	22771026	22716876	22873170	22875704	22873792	22898186	22870828	22892024	22965652	22963222	22947922	22961846	22904462	23030860	22976216	22969786	22951034	22856886	22971604	22920674	22878740
AMC stege (50mM Tris, 1mM DTT)	100µL AMC	H05	21994222	21626060	21577098	21591814	21654840	21666578	21832300	21825466	21878216	21909524	21869602	22028978	22083918	22113640	22180942	22205122	22194254	22338340	22359862	22393680	22410614	22333416	22550126	22543956	22574870	22594944	22617208	22662276	22734272	22746838	22754754	22773610	22742044	22870736	22849252	22848484	22854516	22747652	22913816	22895948	22868876	22848864	22750080	22733240	22763752	22675862	22599888
			AMC standard curve
			Total volumeper well (µL):	100
			AMC conc. before addition to wells (µM):	100
						Median of 5 and 10min			Median of 5, 10, 15, 20, 25, 30 and 35min														Slope for 0-10min interval	old	old	old	old	new	new	new	new
			AMC volumes in each well (µL)	AMC conc. in each well (µM=pmol/µL)	Mole AMC (pmol)	Rep 1	Rep 2	Mean	Rep 1	Rep 2	Mean												Units: signal/min	33(WT)	32(OE)	35(WT)	37(OE)	31(WT)	36(OE)	50 (WT, IFN-g)	51 (WT, IFN-g)
			0	0	0	678	687	682.5	684	682	683												Rep 1	7928	5350.4	9357.2	6364.3	44711.5	40649	82410.8	84947
			5	5	500	1608443	1571073	1589758	1609887	1569246	1.58957e+06												Rep 2	-	4648.4	7481.7	5567.6	43993.9	40618.4	73400.3	76976.7
			10	10	1000	3.08475e+06	3.0374e+06	3.06108e+06	3081371	3037788	3.05958e+06												mean(rep1,rep2)	7928	4999.4	8419.45	5965.95	44352.7	40633.7	77905.6	80961.9
			20	20	2000	5.95101e+06	5959090	5.95505e+06	5936187	5935377	5935782												epox	976.9	848.4	939.3	3019.4	21022.1	23494.8	7283.1	6039
			35	35	3500	9.72686e+06	9.74574e+06	9.7363e+06	9748808	9742897	9.74585e+06												%inhibition	87.6779	83.03	88.8437	49.3895	52.6024	42.179	90.6514	92.5409
			50	50	5000	1.32072e+07	1.3017e+07	13112106	13240233	13069810	1.3155e+07												Standard deviation		496.389	1326.18	563.352	507.42	21.6375	6371.39	5635.85
			75	75	7500	17627515	17676643	17652079	17642564	17714452	17678508												mean-epox	6951.1	4151	7480.15	2946.55	23330.6	17138.9	70622.4	74922.9
			100	100	10000	21877095	21601579	21739337	21903306	21654840	21779073
																							Slope for 15-35 min interval	old	old	old	old	new	new	new	new
																							Units: signal/min	33(WT)	32(OE)	35(WT)	37(OE)	31(WT)	36(OE)	50 (WT, IFN-g)	51 (WT, IFN-g)
																							Rep 1	13623.9	10255	15857	6866.35	19904.1	15466.5	82176	82410.3
																							Rep 2	-	9878.9	14607.2	6566.6	21186.6	16137.3	81527.6	80999.4
																							mean(rep1,rep2)	13623.9	10066.9	15232.1	6716.48	20545.3	15801.9	81851.8	81704.8
																							epox	2951.55	3941.5	3226.7	2121.65	6171.65	5866.55	6381.45	5930.9
																							%inhibition	78.3354	60.847	78.8164	68.4113	69.9608	62.8743	92.2037	92.7411
																							Standard deviation		265.908	883.742	211.955	906.864	474.363	458.523	997.692
																							mean-epox	10672.3	6125.42	12005.4	4594.83	14373.7	9935.33	75470.3	75773.9
																							AMC equation	For 0-10min interval		picomol/(µg protein * min)
																							5-10min median				epox	µg protein in assay	Avg	SD
																							y = pmol	old	33(WT)	0.159164	0.00646509	13.4755	0.159164		33 (WT)
																							x = signal	old	32(OE) Rep1	0.0999802		13.819
															y = -0,00000000000000000116x3 + 0,00000000001363440730x2 + 0,00029590200583345300x - 0,20195946963857100000									old	32(OE) Rep2	0.0849416	0.00355262	13.819	0.0924609	0.0106339	32 (OE)
																								old	35(WT) Rep1	0.168984		15.197
																								old	35(WT) Rep2	0.132437	0.00500054	15.197	0.150711	0.0258421	35 (WT)
																								old	37(OE) Rep1	0.10822		15.5405
																								old	37(OE) Rep2	0.0930424	0.0445038	15.5405	0.100631	0.0107325	37 (OE)
																								new	31(WT) Rep1	0.602692		21.6618
																								new	31(WT) Rep2	0.59285	0.278118	21.6618	0.597771	0.00695956	31( WT)
																								new	36(OE) Rep1	0.537545		22.0421
																								new	36(OE) Rep2	0.537132	0.306582	22.0421	0.537339	0.000291552	36 (OE)
																								new	50(WT, IFN-g) Rep1	1.25553		19.3349
																								new	50(WT, IFN-g) Rep2	1.11665	0.101053	19.3349	1.18609	0.0982012	50 (WT, IFN-g)
																								new	51(WT, IFN-g) Rep1	1.47582		16.9612
																								new	51(WT, IFN-g) Rep2	1.33575	0.0934774	16.9612	1.40578	0.099048	51 (WT, IFN-g)
																							AMC equations	For 15-35min interval		picomol/(µg protein * min)
																							5-35min median				epox	µg protein in assay	Avg	SD
																							y = pmol	old	33(WT)	0.284499	0.0498489	13.4755	0.284499		33 (WT)
																							x = signal	old	32(OE) Rep1	0.205173		13.819
															y = -0,00000000000000000111x3 + 0,00000000001347578536x2 + 0,00029605998036926500x - 0,20221525275913000000									old	32(OE) Rep2	0.197109	0.0698253	13.819	0.201141	0.00570206	32 (OE)
																								old	35(WT) Rep1	0.295834		15.197
																								old	35(WT) Rep2	0.271452	0.0495638	15.197	0.283643	0.0172404	35 (WT)
																								old	37(OE) Rep1	0.117839		15.5405
																								old	37(OE) Rep2	0.112125	0.027411	15.5405	0.114982	0.00404039	37 (OE)
																								new	31(WT) Rep1	0.262947		21.6618
																								new	31(WT) Rep2	0.280509	0.0750388	21.6618	0.271728	0.0124176	31( WT)
																								new	36(OE) Rep1	0.198711		22.0421
																								new	36(OE) Rep2	0.207734	0.069644	22.0421	0.203223	0.00638058	36 (OE)
																								new	50(WT, IFN-g) Rep1	1.25251		19.3349
																								new	50(WT, IFN-g) Rep2	1.24251	0.087284	19.3349	1.24751	0.0070728	50 (WT, IFN-g)
																								new	51(WT, IFN-g) Rep1	1.43192		16.9612
																								new	51(WT, IFN-g) Rep2	1.40711	0.0916303	16.9612	1.41951	0.0175431	51 (WT, IFN-g)
																							Avg	For 15-35min interval		picomol/(µg protein * min)
																										Avg	SD	SEM	epox
																									WT	0.279957	0.00713912	0.00412177	0.0581505	79.2288
																									PA28αOE	0.173115	0.0503558	0.029073	0.0556268	67.8672
																									WT (IFN-γ)	1.33351	0.121623		0.0894571	93.2916
[truncated: 13 more columns]
